# Supplementary material for: The methodological reporting quality in strictly randomized controlled trials for COVID-19 and precise reporting of Chinese herbal medicine formula intervention
Source: Front Pharmacol. 2025 Mar 31;16:1532290. doi: 10.3389/fphar.2025.1532290 (PMC11994931; doi:10.3389/fphar.2025.1532290)
Supplement: Supplementary file 1 [file Table2.xlsx]

## Sheet: Supplementary Table 8
The excluded 26 studies due to the lack of rigorous randomization methods
No.	Excluded Trials	Publicati-on language	Study designs	Trial	Control	Grounds for exclusion	DOI/Title
1	Chengjie Zhang,	Chinese	observational study	Ganjiang	basic routine treatment	no specific random method	10.16305/j.1007-1334.2022.2206067
	2022			Xiaochaihu Decoction and the basic routine treatment
2	Youli Zhang, 2020	Chinese	observational study	Jinyinhua Oral Liquid and routine treatment	routine treatment	no specific random method	103969/j.issn.1006-4931.2020.09.006
3	Guoxiang Zhu, 2022	Chinese	observational study	Lianhua Qingwen granules and routine treatment	routine treatment	no specific random method	Clinical efficacy of Lianhua Qingwen granules in the treatment of patients with common new coronary pneumonia
4	Lingyun Lu, 2023	Chinese	observational study	Qingxing Formula and routine treatment Capsule	Tanreqing Capsule / Lianhua Qingwen Capsule and routine treatment	non-randomized method	10.16295/j.cnki.0257-358x.2023.09.011
5	Xiaoning Li, 2023	Chinese	observational study	Qingfei Paidu Decoction and routine treatment	routine treatment	non-randomized method	Clinical study of Qingfei Paidu Decoction in treatment of novel coronavirus infection
6	Xuan Chen, 2023	Chinese	observational study	Xuanfei Zhisou Mixture and routine treatment	routine treatment	non-randomized method	10.13193/j.issn.1673-717.2023.04.003
7	Ping LYU, 2024	Chinese	observational study	Jingyin Gubiao Decoction and Chinese patent medicine	Chinese patent medicine	No mention of specific accompanying methodology	10.3969/j.issn.1672⁃2779.2024.08.038
8	Zhongpei Chen, 2023	Chinese	observational study	Chinese herbal ointment and acetylcysteine effervescent tablets	acetylcysteine effervescent tablets	No mention of randomized methods	10.11842/wst.20211227003
9	Bohan Wang, 2023	Chinese	observational study	An integration of traditional and western medicine rehabilitaton program	tea placebo and modern respiratory rehabilitation	No mention of randomized methods	10.3969/j.issn.1006-2157.2023.09.009
10	Kequn Chai, 2021	Chinese	observational study	COVID-19 No.1, No.2 or No.3 TCM and basic western medicine	basic western medicine	no specific random method	Clinical study of traditional Chinese medicine against Corona Virus Disease 2019
11	Xiaoxia Fu, 2020	Chinese	observational study	Toujie Q uwen granules and Arbidol	Arbido	no specific random method	10.19378/j.issn. 1003-9783.2020.05.016
12	Yadong Li, 2020	Chinese	observational study	Qingfei Paidu decoction and routine western medicine	routine western medicine	no specific random method	10.3969/j.issn.1003-8914.2020.09.001
13	Fangzheng Mou, 2020	Chinese	observational study	Maxing Shigan Sanren Decoction and conventional treatment	non-Maxing Shigan Sanren Decoction and conventional treatment	no specific random method	Observation of curative effect of Maxingshigan Sanren Decoction on novel coronavirus pneumonia
14	Xianghua Ping, 2021	Chinese	observational study	Jiawei Yupingfeng powder and western medicine	western medicine	no specific random method	10.19435/j.1672-1721.2021.02.001
15	Xianhong Sun, 2022	Chinese	observational study	TCM comprehensive rehabilitation therapy and modern respiratory rehabilitation therapy	modern respiratory rehabilitation therapy and tea kind of placebo	no specific random method	Clinical study on comprehensive rehabilitation program of traditional Chinese medicine for patients with different syndrome types in Corona Virus Disease 2019 recovery period
16	Zhaohui Tian, 2020	Chinese	observational study	Qingfei Paidu Decoction and Western medicine integrative therapy	Jiashen Baidu Decoction and Western medicine integrative therapy	No mention of randomized methods	10.3969/j.issn.1002-2619.2020.08.001
17	Jiangjian Chen, 2020	Chinese	observational study	Lianhua Qingwen capsule and Interferon α-2b	Arbidol and interferon α-2b	no specific random method	10.12677/acm.2020.106174
18	Wuzhong Xiong, 2020	English	observational study	Xuanfei Baidu decoction and conventional medicine	conventional medicine	semi-randomized method	10.1016/j.imr.2020.100489
19	Yali Wang, 2020	Chinese	observational study	TCM and fumigation, TCM plus fumigation and absorption combined with super dose of vitamin C	Western medicine	no specific random method	10.7652/jdyxb202006023
20	Chunxiang Wang, 2021	Chinese	observational study	compound Qinlan Oral Liquid and conventional western medicine	conventional western medicine	no specific random method	10.12010/j.issn.1673-5846.2021.11.011
21	Yue Wang, 2021	Chinese	observational study	Qingfei Paidu Decoction and routine treatment	routine treatment	no specific random method	10.3969/j.issn.1001-1528.2021.03.017
22	Zizhou Zheng, 2020	Chinese	observational study	TCM and routine treatment	routine treatment	no specific random method	10.19767/j.cnki.32-1412.2020.02.005
23	Hongbo Zhou, 2021	Chinese	observational study	freeze-dried Chinese herbal medicine pieces of Hamao oil and basic routine treatment	basic routine treatment	no specific random method	10.3969/j.issn.1008-9691.2021.05.005
24	Xiaolong Xu, 2021	English	observational study	Reduning injection and routine treatment	routine treatment	no specific random method	10.21037/apm-20-2121
25	Xudong Yang, 2022	English	observational study	Western medicine plus traditional Chinese medicine with or without high dose of vitamin C	Western medicine	no specific random	Traditional Chinese medicine together with high-dose vitamin C improves the therapeutic effect of western medicine against COVID-19
26	Jie Zhao, 2020	English	observational study	Yidu-toxicity blocking lung decoction and western medicine therapy	western medicine therapy	no specific random	10.1016/j.biopha.2020.110436

## Sheet: Supplementary Table 9
The excluded 126 studies with the grounds for exclusion
No.	Title	Auther, Year	Database	DOI	Article full text	Grounds for exclusion
1	Clinical observation of Suhexiang Pills in treatment of patients with tachycardia after SARS-CoV-2 infection	Bangjiang Fang, 2023	CNKI	10.7501/j.issn.0253-2670.2023.08.019	yes	Duplicate RCT
2	Efficacy of Fuzheng Huayu Tablets for Treating Pulmonary Inflammation in COVID-19 Patients	Jing Fei, 2022	CNKI	10.13422/j.cnki.syfjx.20221194	yes	Observational study
3	Inflammatory Response Inhibition and Improvement of COVID-19 Symptoms in COVID-19 Patients by Combination of Antiviral Regimen and Tanreqing Injection	Xiangwen Gong, 2022	Embase	no	no	Abstract
4	Inflammatory Response Inhibition and Improvement of COVID-19 Symptoms in COVID-19 Patients by Combination of Antiviral Regimen and Tanreqing Injection	Xiangwen Gong, 2022	Web of Sciense	no	no	Abstract
5	Effectiveness of Lianhua Qingwen Capsule in Treatment of Asymptomatic COVID - 19 Patients: A Randomized, Controlled Multicenter Trial	Ling Zhang, 2023	CNKI	10.26914/c.cnkihy.2023.004895	no	Abstract
6	Efficacy and safety of Lianhua Qingwen capsules combined with standard of care in the treatment of adult patients with mild to moderate COVID-19 (FLOSAN) : protocol for a randomized, double-blind, international multicenter clinical trial	Yangqing Zhan, 2024	CNKI	10.26914/c.cnkihy.2024.000929	no	Abstract
7	Clinical study on Qingfei Paidu Granules treating patients with novel coronavirus pneumonia	Qun Liang	CNKI	no	no	Scientific and technological achievements registration form, not an article
8	Exploring the efficacy of Huashibaidu granules in the treatment of severe COVID-19 based On clinical predietion model	Yibai Xiong, 2022	Wanfang data	no	yes	Observational study
9	Efficacy and safety of Lianhuaqingwen capsules, a repurposed Chinese herb, in patients with coronavirus disease 2019 : A multicenter, prospective, randomized controlled trial	Ke Hu, 2020	CNKI	10.26914/c.cnkihy.2023.004901	no	Abstract
10	The effectiveness of poly-herbal adjuvants for the standard treatment of COVID 19 in patients withmoderate degree	Nursilawatisyamsi, L., 2021	Cochrane	no	no	Abstract
11	The Clinical Efficacy of Tiban Syrup as Adjuvant Treatment in Patients with COVID-19: a Randomized, Double-Blind Clinical Trial	Kamalinejad, M., 2021	Cochrane	10.22034/IJPS.2021.541704.1934	no	Letter to editor
12	Treating patients infected with the SARS-CoV-2 Omicron variant with a traditional Chinese medicine, Shufeng Jiedu capsule	Jing Zhang, 2022	Cochrane	10.5582/bst.2022.01220	no	Communication
13	A randomized, open, parallel-controlled clinical trial on the efficacy and safety of Jingyebaidu granules in treating novel coronavirus pneumonia (COVID-19)	2020	Cochrane	no	no	Trial registry record-ICTRP ChiCTR2000029755
14	Clinical study for the integration of traditional Chinese and western medicine in the treatment of novel coronavirus pneumonia (COVID-19)	2022	Cochrane	no	no	Trial registry record-ICTRP ChiCTR2000029790
15	Efficacy and safety of honeysuckle oral liquid in the treatment of novel coronavirus pneumonia (COVID-19): a multicenter, randomized, controlled, open clinical trial	2020	Cochrane	no	no	Trial registry record-ICTRP ChiCTR2000029954
16	Multi-center, Randomized, Double Blind and Placebo Controlled Clinical Trial on the Efficacy and Safety of Jinhua Qinggan Granules (JHQG) for the Treatment of COVID-19 Patients	2020	Cochrane	no	no	Trial registry record -ICTRP ChiCTR2000036871
17	Efficacy and safety of Xue-Bi-Jing injection in the treatment of severe cases of novel coronavirus pneumonia (COVID-19)	2020	Cochrane	no	no	Trial registry record -ICTRP ChiCTR2000030388
18	Clinical study of nebulized Xiyanping injection in the treatment of novel coronavirus pneumonia (COVID-19)	2020	Cochrane	no	no	Trial registry record -ICTRP ChiCTR2000029756
19	A clinical study for ''Huo-Shen'' particles in the treatment of novel coronavirus pneumonia (COVID-19)	2020	Cochrane	no	no	Trial registry record -ICTRP ChiCTR2000030118
20	Study for prevention of novel coronavirus pneumonia (COVID-19) in high risk population by Chinese medicine	2020	Cochrane	no	no	Trial registry record -ICTRP ChiCTR2000031955
21	Study of Pinavir / Ritonavir Tablets (Trade Name: kelizhi) Combined with Xiyanping Injection for Novel Coronavirus Pneumonia (COVID-19)	2020	Cochrane	no	no	Trial registry record -ICTRP ChiCTR2000030218
22	Study on Traditional Chinese Medicine Intervention Program for the Sequela of novel coronavirus pneumonia (COVID-19)	2020	Cochrane	no	no	Trial registry record -ICTRP ChiCTR2000038740
23	Study for the therapeutic effect and mechanism of traditional Chinese medicine in the treatment of novel coronavirus pneumonia (COVID-19)	2020	Cochrane	no	no	Trial registry record -ICTRP ChiCTR2000030759
24	Efficacy and Safety of Jing-Yin Granule in the treatment of novel coronavirus pneumonia (COVID-19) wind-heat syndrome	2020	Cochrane	no	no	Trial registry record -ICTRP ChiCTR2000030255
25	A prospective, randomized,open, multi-center clinical trial evaluating the efficiency and safety of Reduning injection in the treatment of novel coronavirus pneumonia (COVID-19)	2020	Cochrane	no	no	Trial registry record -ICTRP ChiCTR2000029589
26	Chinese medicine prevention and treatment program for novel coronavirus pneumonia (COVID-19): a perspective, double-blind, placebo, randomised controlled trial	2020	Cochrane	no	no	Trial registry record -ICTRP ChiCTR2000029518
27	A multicenter, randomized, open, parallel controlled trial for the evaluation of the effectiveness and safety of Xiyanping injection in the treatment of common type novel coronavirus pneumonia (COVID-19)	2020	Cochrane	no	no	Trial registry record -ICTRP ChiCTR2000030117
28	The therapeutic efficacy of Xuan-Fei Bai-Du decoction in the treatment of novel coronavirus pneumonia (COVID-19): a pilot randomized controlled trial	2020	Cochrane	no	no	Trial registry record -ICTRP ChiCTR2000034795
29	Traditional Chinese medicine cooperative therapy for patients with novel coronavirus pneumonia (COVID-19): a randomized controlled trial	2020	Cochrane	no	no	Trial registry record -ICTRP ChiCTR2000029788
30	Efficacy of Traditional Chinese Medicine in the Treatment of Novel Coronavirus Pneumonia (COVID-19): a Randomized Controlled Trial	2020	Cochrane	no	no	Trial registry record -ICTRP ChiCTR2000030288
31	A randomized controlled trial for Traditional Chinese Medicine in the treatment for Novel Coronavirus Pneumonia (COVID-19)	2020	Cochrane	no	no	Trial registry record -ICTRP ChiCTR2000029941
32	Traditional Chinese Medicine in the treatment of novel coronavirus pneumonia (COVID-19): a multicentre, randomized controlled trial	2020	Cochrane	no	no	Trial registry record -ICTRP ChiCTR2000030034
33	Traditional Chinese Medicine for Pulmonary Fibrosis, Pulmonary Function and Quality of Life in Patients With Novel Coronavirus Pneumonia (COVID-19) in Convalescent Period: a Randomized Controlled Trial	2020	Cochrane	no	no	Trial registry record -ICTRP ChiCTR2000029493
34	A Randomized Controlled Trial for Integrated Traditional Chinese Medicine and Western Medicine in the Treatment of Common Type Novel Coronavirus Pneumonia (COVID-19)	2020	Cochrane	no	no	Trial registry record -ICTRP ChiCTR2000029461
35	A randomized controlled trial for the efficacy of Dao-Yin in the prevention and controlling novel coronavirus pneumonia (COVID-19)	2020	Cochrane	no	no	Trial registry record -ICTRP ChiCTR2000029978
36	The efficacy of traditional chinese medicine on Novel Coronavirus Pneumonia (COVID-19) patients treated in square cabin hospital: a prospective, randomized controlled trial	2020	Cochrane	no	no	Trial registry record -ICTRP ChiCTR2000029763
37	A randomized, open and controlled clinical trial for traditional Chinese medicine in the treatment of novel coronavirus pneumonia (COVID-19)	2020	Cochrane	no	no	Trial registry record -ICTRP ChiCTR2000029855
38	A Randomized Controlled Trial for Qingyi No. 4 Compound in the treatment of Convalescence Patients of Novel Coronavirus Pneumonia (COVID-19)	2020	Cochrane	no	no	Trial registry record -ICTRP ChiCTR2000029947
39	A randomized, open-label, blank-controlled trial for Lian-Hua Qing-Wen Capsule/Granule in the treatment of suspected novel coronavirus pneumonia (COVID-19)	2020	Cochrane	no	no	Trial registry record -ICTRP ChiCTR2000029433
40	A RCT for Hua-Shi Bai-Du granules in patients with novel coronavirus pneumonia (COVID-19)	2020	Cochrane	no	no	Trial registry record -ICTRP ChiCTR2000030988
41	Traditional Chinese medicine cooperative therapy for patients with Novel coronavirus pneumonia (COVID-19) and its effect on spermatogenesis: a randomized controlled trial	2020	Cochrane	no	no	Trial registry record -ICTRP ChiCTR2000030027
42	A randomized, open-label, blank-controlled trial for Lian-Hua Qing-Wen Capsule /Granule in the treatment of novel coronavirus pneumonia (COVID-19)	2020	Cochrane	no	no	Trial registry record -ICTRP ChiCTR2000029434
43	Cancelled by the investigator Study for the Effectiveness and Safety of Compound Yuxingcao Mixture in the Treatment of the Novel Coronavirus Pneumonia (COVID-19)	2020	Cochrane	no	no	Trial registry record -ICTRP ChiCTR2000030478
44	Clinical Trial for Tanreqing Capsules in the Treatment of Novel Coronavirus Pneumonia (COVID-19)	2020	Cochrane	no	no	Trial registry record -ICTRP ChiCTR2000029813
45	Prognosis Investigation and Intervention Study on Patients with novel coronavirus pneumonia (COVID-19) in recovery period Based on Community Health Management	2020	Cochrane	no	no	Trial registry record -ICTRP ChiCTR2000030720
46	Research for Traditional Chinese Medicine Technology Prevention and Control of Novel Coronavirus Pneumonia (COVID-19) in the Community Population	2020	Cochrane	no	no	Trial registry record -ICTRP ChiCTR2000029479
47	Community based prevention and control for Chinese medicine in the treatment of novel coronavirus pneumonia (COVID-19) in the isolate suspected and confirmed population	2020	Cochrane	no	no	Trial registry record -ICTRP ChiCTR2000029601
48	Effect evaluation and prognosis of Chinese medicine based on Novel Coronavirus Pneumonia (COVID-19)	2020	Cochrane	no	no	Trial registry record -ICTRP ChiCTR2000029747
49	Study for Traditional Chinese Medicine in the treatment of novel coronavirus pneumonia (COVID-19)	2020	Cochrane	no	no	Trial registry record -ICTRP ChiCTR2000033320
50	Efficacy and safety of high-dose vitamin C combined with traditional Chinese medicine in the treatment of moderate and severe novel coronavirus pneumonia (COVID-19)	2020	Cochrane	no	no	Trial registry record -ICTRP ChiCTR2000032717
51	Recommendations of Integrated Traditional Chinese and Western Medicine for Novel Coronavirus Pneumonia (COVID-19)	2020	Cochrane	no	no	Trial registry record -ICTRP ChiCTR2000029549
52	Combination of traditional Chinese medicine and western medicine in the treatment of common type novel coronavirus pneumonia (COVID-19)	2020	Cochrane	no	no	Trial registry record -ICTRP ChiCTR2000029439
53	Study for the improvement of the quality of life of severe patients of novel coronavirus pneumonia (COVID-19) by the integrated Chinese medicine and Western medicine therapy	2020	Cochrane	no	no	Trial registry record -ICTRP ChiCTR2000033284
54	A Phase III Clinical Study to assess the Safety and Efficacy of Ayurvedic Tablets combined with the current available medicine and its impact on lab parameters in Subjects with Uncomplicated Moderate COVID-19 infection	2020	Cochrane	no	no	Trial registry record -ICTRP CTRI/2020/09/027817
55	A clinical trial to study the effect of herbal medicine on enhancing immune function in COVID recovery patients	2020	Cochrane	no	no	Trial registry record -ICTRP CTRI/2020/12/029476
56	Determination of dandelion capsule on patient with Covid-19 virus	2020	Cochrane	no	no	Trial registry record -ICTRP IRCT20180513039641N2
57	The effect of Tanacetum parthenium (L) Sch syrup on clinical manifestations of patients with COVID-19	2020	Cochrane	no	no	Trial registry record -ICTRP IRCT20180610040049N4
58	The effect of Trachyspermum copticum syrup on clinical manifestations of patients with COVID-19	2020	Cochrane	no	no	Trial registry record -ICTRP IRCT20180610040049N3
59	Efficacy of Kelofan syrup on COVID-19	2020	Cochrane	no	no	Trial registry record -ICTRP IRCT20200405046960N1
60	Effect of Dinvl on improving of clinical and paraclinical symptoms in patients with COVID-19	2020	Cochrane	no	no	Trial registry record -ICTRP IRCT20200518047497N2
61	A Randomized Controlled Trial Assessing the Efficacy of Lianhua Qingwen as an Adjuvant Treatment in Patients With Mild Symptoms of COVID-19	2020	Cochrane	no	no	Trial registry record -CTgov NCT04433013
62	Xiyanping Injection for the Treatment of New Coronavirus Infected Pneumonia	2020	Cochrane	no	no	Trial registry record -CTgov NCT04275388
63	Multicenter Clinical Study on the Efficacy and Safety of Xiyanping Injection in the Treatment of New Coronavirus Infection Pneumonia (General and Severe)	2020	Cochrane	no	no	Trial registry record -CTgov NCT04295551
64	A randomized, open-label, blank-controlled, multi-center clinical study for Lian-Hua Qing-Wen Capsule/Granule in the treatment of asymptomatic patients with novel coronavirus pneumonia	2021	Cochrane	no	no	Trial registry record -ICTRP ChiCTR2100042066
65	A Randomized Controlled Trial for Qing Jin Yi Qi granule in the treatment of Convalescence Patients of Novel Coronavirus Pneumonia(COVID-19)	2021	Cochrane	no	no	Trial registry record -ICTRP ChiCTR2100043045
66	Rehabilitation for discharged COVID-19 patients: a randomized controlled clinical study	2021	Cochrane	no	no	Trial registry record -ICTRP ChiCTR2100050842
67	Rehabilitation assessment and treatment for Discharged COVID-19 patients	2021	Cochrane	no	no	Trial registry record -ICTRP ChiCTR2100051530
68	Study on Chinese Medicine Rehabilitation Promotion Program for COVID-19 Patients during Convalescence	2021	Cochrane	no	no	Trial registry record -ICTRP ChiCTR2100049912
69	Pilot Trial of XFBD, a TCM, in Persons With COVID-19	2021	Cochrane	no	no	Trial registry record -CTgov NCT04810689
70	Jinhua Qinggan Granules in the Treatment of COVID-19	2021	Cochrane	no	no	Trial registry record -CTgov NCT04723524
71	Chinese Medicine for Patients With LCOVID-19 Symptoms	2021	Cochrane	no	no	Trial registry record -CTgov NCT04924881
72	Efficacy and safety of Herbal Drink in mild to moderate Covid-19 patients: pilot study	2021	Cochrane	no	no	Trial registry record -ICTRP TCTR20211220001
73	A randomized controlled study to evaluate the efficacy and safety of Fufang Yinhua detoxification granules in COVID-19 infection	2022	Cochrane	no	no	Trial registry record -ICTRP ChiCTR2200066613
74	A Randomized, Double-Blind, International Multi-Center Clinical Study to Investigate Efficacy and Safety of Lianhua Qingwen Capsules Compared to Placebo and Combined with Standard of Care (SOC) in Adult Patients with Mild to Moderate COVID-19	2022	Cochrane	no	no	Trial registry record -ICTRP ChiCTR2200056727
75	Tanreqing capsule: a randomized, double-blind, placebo-controlled, multicenter clinical trial of efficacy and safety in the treatment of COVID-19 (mild, general)	2022	Cochrane	no	no	Trial registry record -ICTRP ChiCTR2200058676
76	A randomized controlled study on the efficacy and safety of Huashi Baidu granule in the treatment of novel coronavirus pneumonia (covid-19) with high risk factors	2022	Cochrane	no	no	Trial registry record -ICTRP ChiCTR2200059390
77	A randomized, open-label, positive drug parallel controlled clinical trial of Kesuting syrup in the treatment of COVID-19 (Light)	2022	Cochrane	no	no	Trial registry record -ICTRP ChiCTR2200059724
78	A randomized, controlled and open clinical study on the treatment of novel coronavirus pneumonia with Sanhanhuashi granules	2022	Cochrane	no	no	Trial registry record -ICTRP ChiCTR2200058080
79	A randomized, double-blind, placebo-controlled clinical study of Lianhua Qingwen capsule in the treatment of asymptomatic patients with novel coronavirus pneumonia	2022	Cochrane	no	no	Trial registry record -ICTRP ChiCTR2200058079
80	Rheum and Pharyngitis Oral Solution for mild COVID-19 patients with the syndrome of damp-heat accumulation in the lung pattern: a randomized, double-blind, double-dummy, positive drug parallel controlled study	2022	Cochrane	no	no	Trial registry record -ICTRP ChiCTR2200059105
81	Xuanfei Baidu Granules for Asymptomatic and Mild COVID-19: a Randomized Clinical Trial	2022	Cochrane	no	no	Trial registry record -ICTRP ChiCTR2200059818
82	A randomized controlled prospective study of Reyanning mixture in the treatment of mild novel coronavirus pneumonia (COVID-19)	2022	Cochrane	no	no	Trial registry record -ICTRP ChiCTR2200060292
83	Effect of Jieji Xuanfei Chuyi Granule on Patients with COVID 19 (Omicron): a Randomized, Open-label, Parallel-controlled Trial	2022	Cochrane	no	no	Trial registry record -ICTRP ChiCTR2200058245
84	Effective cluster randomized controlled study of Lianhua Qingwen in the treatment of asymptomatic infections and mild confirmed cases of novel coronavirus	2022	Cochrane	no	no	Trial registry record -ICTRP ChiCTR2200058639
85	A single-centre, prospective, randomised controlled study of Pu Ping Qing Hua Formula versus Lianhuaqingwen to reduce the time to conversion in patients with positive novel coronavirus	2022	Cochrane	no	no	Trial registry record -ICTRP ChiCTR2200060447
86	A single center, prospective, randomized controlled study of paxlovid compared to Lianhua Qingwen in shortening the negative time of novel coronavirus positive patients	2022	Cochrane	no	no	Trial registry record -ICTRP ChiCTR2200059739
87	To evaluate the clinical efficacy and immune regulation of Lianhua Qingwen Capsule in patients infected with novel coronavirus	2022	Cochrane	no	no	Trial registry record -ICTRP ChiCTR2200065718
88	Evaluation of the efficacy of traditional Chinese medicine on mild patients with COVID-19	2022	Cochrane	no	no	Trial registry record -ICTRP ChiCTR2200065468
89	Research on Traditional Chinese Medicine preparation of clearing heat and detoxifying to treat epidemic disease and reduce the conversion from mild to severe	2022	Cochrane	no	no	Trial registry record -ICTRP ChiCTR2200058249
90	Clinical trial of Huashi Baidu granule for treatment of COVID-19 in children	2022	Cochrane	no	no	Trial registry record -ICTRP ChiCTR2200059732
91	Clinical trial of Qingfei Paidu granule for treatment of COVID-19 in children	2022	Cochrane	no	no	Trial registry record -ICTRP ChiCTR2200059503
92	Clinical research on the prevention and treatment of asymptomatic infection with COVID-19 by using Qingfei Paidu Granules combined with traditional Chinese medicine non-drug therapy based on the theory of preventing disease from exacerbating	2022	Cochrane	no	no	Trial registry record -ICTRP ChiCTR2200059007
93	Evaluation of the effect of traditional Chinese medicine on the treatment of patients with COVID-19 infection	2022	Cochrane	no	no	Trial registry record -ICTRP ChiCTR2200059740
94	the therapeutic effect of Shiwei Qingyang Decoction on Omicron variant of COVID-19 infection	2022	Cochrane	no	no	Trial registry record -ICTRP ChiCTR2200060298
95	To study the clinical effect and molecular mechanisms of herbal formulation in combating Covid-19	2022	Cochrane	no	no	Trial registry record -ICTRP CTRI/2022/09/045632
96	Chinese herbal medicine Shufeng Jiedu capsule for patients with mild to moderate COVID-19	2022	Cochrane	no	no	Trial registry record -ICTRP ISRCTN14236594
97	A randomized controlled study to evaluate the efficacy and safety of Fufang Yinhua detoxification granules in COVID-19 infection	2022	Cochrane	no	no	Trial registry record -ICTRP ITMCTR2200006859
98	Tanreqing capsule: a randomized, double-blind, placebo-controlled, multicenter clinical trial of efficacy and safety in the treatment of COVID-19 (mild, general)	2022	Cochrane	no	no	Trial registry record -ICTRP ITMCTR2200005859
99	Rheum and Pharyngitis Oral Solution for mild COVID-19 patients with the syndrome of damp-heat accumulation in the lung pattern: a randomized, double-blind, double-dummy, positive drug parallel controlled study	2022	Cochrane	no	no	Trial registry record -ICTRP ITMCTR2200005905
100	A randomized controlled prospective study of Reyanning mixture in the treatment of mild novel coronavirus pneumonia (COVID-19)	2022	Cochrane	no	no	Trial registry record -ICTRP ITMCTR2200006036
101	clinical trial of Qingfei Paidu granule for treatment of COVID-19 in children	2022	Cochrane	no	no	Trial registry record -ICTRP ITMCTR2200005962
102	Research on traditional Chinese medicine preparation of clearing heat and detoxifying to treat epidemic disease and reduce the conversion from mild to severe (Anti-epidemic Special No.: 2022009)	2022	Cochrane	no	no	Trial registry record -ICTRP ITMCTR2200005801
103	the therapeutic effect of Shiwei Qingyang Decoction on Omicron variant of COVID-19 infection	2022	Cochrane	no	no	Trial registry record -ICTRP ITMCTR2200006040
104	COVID-19 Huashi Baidu Formula Clinical Study	2022	Cochrane	no	no	Trial registry record -CTgov NCT05638672
105	Clinical Trial Scheme of Tanreqing Capsules in the Treatment of COVID-19	2022	Cochrane	no	no	Trial registry record -CTgov NCT05305456
106	Efficacy of TCM Capsules Lian Hua Qing Wen Jiao Nang in Mild COVID-19 Patients	2022	Cochrane	no	no	Trial registry record -CTgov NCT05275933
107	Kesuting Syrup in the Treatment of Corona Virus Disease 2019 (COVID-19)	2022	Cochrane	no	no	Trial registry record -CTgov NCT05366231
108	Huashi Baidu Granule in the Treatment of Pediatric Patients With Mild Coronavirus Disease 2019	2022	Cochrane	no	no	Trial registry record -CTgov NCT05501288
109	Efficacy and safety of Herbal Drink in moderate COVID-19 patients: pilot study	2022	Cochrane	no	no	Trial registry record -ICTRP TCTR20220125001
110	Efficacy and safety of Herbal Drink in mild to severe COVID-19 patients: pilot study	2022	Cochrane	no	no	Trial registry record -ICTRP TCTR20220204005
111	The efficacy of " Xuan Yù Hé Jì "combined with Cognitive Behaviour Therapy (CBT) on treating post COVID-19 mild and moderate depressive disorder: a randomized, double-blind, placebo-controlled clinical trial	2023	Cochrane	no	no	Trial registry record -ICTRP ChiCTR2300072138
112	A randomized, double-blind, placebo-controlled, multi-center phase III clinical trial evaluating the efficacy and safety of Shufengjiedu Granules in the treatment of novel coronavirus infection (COVID-19)	2023	Cochrane	no	no	Trial registry record -ICTRP ChiCTR2300076084
113	A randomized, double-blind, placebo-controlled, dose-exploratory, multicenter clinical study of Reduning granules for the treatment of Covid-19	2023	Cochrane	no	no	Trial registry record -ICTRP ChiCTR2300068061
114	Syndrome differentiation treatment of Traditional Chinese Medicine reduces the re-hospitalization rate of discharged elderly patients with COVID-19 infection: a prospective, multicenter, double-blind, randomized controlled study	2023	Cochrane	no	no	Trial registry record -ICTRP ChiCTR2300067897
115	A randomized controlled trial and mechanism study of Xuanfei Baidu Fang for the treatment of elderly patients with moderate COVID-19 infection	2023	Cochrane	no	no	Trial registry record -ICTRP ChiCTR2300070992
116	Efficacy and Safety of Traditional Chinese Medicine in Adults with Critical COVID-19: a Randomised, Open-Label, Multicentre Trial	2023	Cochrane	no	no	Trial registry record -ICTRP ChiCTR2300067624
117	Evaluation of the efficacy of traditional Chinese medicine on asymptomatic patients infected with COVID-19	2023	Cochrane	no	no	Trial registry record -ICTRP ChiCTR2300067614
118	Efficacy and Safety of Traditional Chinese Medicine in Adults with Severe-to-Critical COVID-19: a Randomised, Open-label, Multicentre Trial	2023	Cochrane	no	no	Trial registry record -ICTRP ChiCTR2300067567
119	Study on the mechanism of Yuping Linglu Fang regulating Th17/Treg immune balance to prevent Coronavirus myocarditis	2023	Cochrane	no	no	Trial registry record -ICTRP ChiCTR2300074721
120	A multi-center clinical study of traditional Chinese medicine in the treatment of critical COVID-19 infection	2023	Cochrane	no	no	Trial registry record -ICTRP ChiCTR2300067962
121	An Exploratory Study on the Treatment of COVID-19's Sequelae with "Intervention Prescription for Senile Weakness"	2023	Cochrane	no	no	Trial registry record -ICTRP ChiCTR2300077771
122	Clinical trial for a herbal syrup (named Hero) in reduction of COVID 19 respiratory infection	2023	Cochrane	no	no	Trial registry record -ICTRP IRCT20220830055834N1
123	A Practical RCT of TCM in the Treatment of LCOVID and Analysis of Syndrome Types and Medication Characteristics	2023	Cochrane	no	no	Trial registry record -CTgov NCT06095258
124	MG Granules Improve COVID-19 Efficacy and Safety of Convalescent Exercise Tolerance	2023	Cochrane	no	no	Trial registry record -CTgov NCT05722093
125	Traditional Chinese Medicine or Low-dose Dexamethasone in COVID-19 Pneumonia	2023	Cochrane	no	no	Trial registry record -CTgov NCT05798195
126	A multicenter, randomized, double-blind, placebo, parallel controlled clinical trial study on traditional Chinese medicine treatment in the recovery period of COVID-19 infection population	2024	Cochrane	no	no	Trial registry record -ICTRP ChiCTR2400080348

## Sheet: Supplementary Table 10 
The characteristics of the included studies
No.	Included Trials	Publication language	Study designs	Sample size calculation	No. of Participants (male/female); age(y）		Disease type	Interventions(n)Drug/dosage		Course of treatment	Registration number	funding	Imformed consent	Ethics committee agreement	CONSORT Statement
					Trial	Control		Trial	Control
1	Xiangying Ai, Luping Lin (2020)	Chinese	RCT	NO	33(21+12); 52.33 ±14.9	34(19+15); 49.56±16.3	moderate	Period of disease: WCTs# + FeiyanYihao Chinese medicine granules; convalescence: Feiyan Huifu granules	Period of disease: WCTs; convalescence: no treatment	Period of disease: until discharge; The recovery period: 12d	no report	yes	yes	yes	no
2	Xiangying Ai, Chun Luo (2020)	Chinese	RCT	NO	55(24+31); 43.98±12.6	43(17+26); 45.95±18.3	mild, moderate, severe	WCTs# + "Feiyan Yihao" granules	WCTs( Supplemental oxygen; Antiviral, Anti-inflammatory; Relieve phlegm; other symptomatic treatment)	12d	no report	yes	yes	no	no
3	Liangzhong Chen (2020)	Chinese	RCT	NO	15(8+7); 42.6±3.5	15(9+6); 43.1±3.2	no report	WCTs# + Xuebijing injection	WCTs(Antiviral)	14d	no report	yes	yes	yes	no
4	Can Duan (2020)	Chinese	RCT	NO	82(39+43); 51.99 ±13.88	41(23+18); 50.29 ±13.17	mild	WCTs# + Jinhua Qinggan Capsule	WCTs( Antiviral, Anti-inflammatory; other symptomatic treatment)	5d	no report	yes	yes	no	no
5	Xiaoxia Fu (2020)	Chinese	RCT	NO	32(17+15); 43.26±7.15	33(19+14); 43.68±6.45	mild, moderate	WCTs# + Toujie Quwen Granules	WCTs( Antiviral, Antibacterial; Relieve phlegm)	10d	no report	yes	yes	yes	no
6	Chunjing Li (2020)	Chinese	RCT	NO	34(26+8); 37.00±13.66	34(19+15); 36.06±12.90	mild, moderate	WCTs# + TCM granules combine with music therapy	WCTs( General supportive care , Antiviral)	14d	no report	no	yes	no	no
7	Kaifeng Liu (2020)	Chinese	RCT	NO	10; 37-83	10; 37-83	mild	WCTs# + Xuebijing injection	WCTs( Antiviral)	3d	no report	no	no	no	no
8	Huimin Sun (2020)	Chinese	RCT	NO	32(17+15); 45.4±14.10	25(11+14); 42.0±11.70	mild, moderate	WCTs# + Lianhua Qingke granules	WCTs( General supportive care, Antiviral)	14d	no report	no	yes	yes	no
9	Lin Wang (2020)	Chinese	RCT	NO	40(23+17); 41.1±14.5	40(28+12); 40.8±13.7	moderate	WCTs# + Modified Shengmai Powder combined with Shenling Baizhu Powder	WCTs( General supportive care, Antiviral, other symptomatic treatment)	no report	no report	no	yes	no	no
10	Long Wen (2020)	Chinese	RCT	NO	50ml group：20(11+9); 49.1±4.8；100ml group：20(12+8); 47.1±5.2	20(9+11); 47.7±5.7	severe	WCTs# +Xuebijing injection	WCTs( General supportive care, Antiviral, other symptomatic treatment)	7d	ChiCTR2000029381	yes	yes	yes	no
11	Ping Yu (2020)	Chinese	RCT	NO	148(89+59); 47.25 ±8.67	147(82+65); 48.27±9.56	mild, moderate	WCTs# + Lianhua Qingwen Granules	WCTs( Antiviral, Antibacterial; Relieve phlegm)	7d	no report	no	yes	yes	no
12	Min Qiu (2020)	Chinese	RCT	NO	25(13+12); 53.35±18.35	25(14+11); 51.32±14.62	moderate	WCTs# + Maxing Xuanfei Jiedu decoction	WCTs(TNF-α , Kriging )	10d	no report	yes	yes	no	no
13	Jiabo Wang (2020)	English	RCT	NO	24(14+10); 46.8±14.4	23(12+11); 51.4±17.6	no report	WCTs# + Keguan-1	WCTs(antiviral (alpha interferonand lopinavir/ritonavir, respectively) ,general supportive care)	2w	NCT 04251871	no	yes	yes	no
14	Chaowu Chen (2021)	Chinese	RCT	NO	30(17+13); 50.16±5.11	30(18+12); 49.52±5.06	mild, moderate	WCTs# + Lianhua Qingwen Capsule	WCTs(General supportive care, Antiviral)	until discharge	no report	no	no	no	no
15	Qing He (2021)	Chinese	RCT	NO	34; 15-80	30; 15-80	moderate, severe	WCTs# + Modified Shengmai powder	WCTs( Antiviral, other symptomatic treatment)	7d	no report	no	yes	no	no
16	Qing He, Qijuan Zhang (2021)	Chinese	RCT	NO	36; 15-82	35; 15-82	mild	WCTs# + Buzhong Yiqi decotion	WCTs( Antiviral)	10d	no report	no	yes	no	no
17	Anping Liu (2021）	Chinese	RCT	NO	15(8+7); 41.6 ±16.6	15(6+9); 44.5±17.0	mild, moderate	WCTs# + Modified Sangju-Yin	WCTs( Antiviral)	10d	no report	yes	no	no	no
18	Wu Liu (2021)	Chinese	RCT	NO	44(16+28); 48.51±4.56	44(15+29); 48.43±4.52	mild	WCTs# + Lianhua Qingwen Capsule and Feiyan Erhao decotion	WCTs( General supportive care, Antiviral)	21d	no report	no	no	no	no
19	Suofang Shi (2021)	Chinese	RCT	NO	Comprehensive treatment group: 30(9+21); 51.10±11.24 ; TCM group: 30(11+19); 50.93±10.83	30(11+19); 50.23±10.67	convalescence	TCM group: Yiqi Yangyin Capsule; Comprehensive treatment group:Yiqi Yangyin granules + traditional Chinese Rehabilitation method;	no treatment	14d	no report	yes	yes	yes	no
20	Shiqi Sun (2021)	Chinese	RCT	NO	40(20+20); 63.08±9. 97	40(14+26); 60.28±12.64	moderate, severe	WCTs# + Liushen pills	WCTs( Antiviral)	7d	CHiCTＲ2000030469	yes	yes	yes	no
21	Rui Wu (2021)	Chinese	RCT	NO	30(14+16); 45.5±25.5	30(16+14); 42.7±27.0	mild, moderate	WCTs# + Sanao Yulong Mixture	WCTs( General supportive care, Antiviral, other symptomatic treatment) + Qingfei Paidu Decotion	no report	no report	yes	no	yes	no
22	Shuang Zhou (2021)	English	RCT	yes	57(33+24); 66.0(56.0-72.0)	54(38+16); 66.0 (56.0-72.0)	severe, critical	WCTs# + Shenhuang Granule	WCTs（receive standard care alone）	14d	ChiCTR2000029777	yes	yes	yes	no
23	Ke Hu (2021)	English	RCT	NO	142(79+63); 50.4 ± 15.2	142(71+71); 51.8±14.8	no report	WCTs# + Lianhuaqingwen capsule	WCTs(oxygen therapy,antiviral medications and symptomatic therapies）	14d	ChiCTR2000029434	yes	yes	yes	no
24	Li Li (2021)	English	RCT	NO	98(48+50); 55(47-62)	99(34+65); 55(47-61)	convalescence	Shumian capsule	placebo	14d	ChiCTR2000032214	yes	yes	yes	no
25	Jia Liu (2021)	English	RCT	yes	99(36+63); 56.00(48.50-62.00)	96(37+59); 56.50(48.75-62.25)	moderate	WCTs# + Huashi Baidu granule	WCTs（standard care alone）	14d	ChiCTR2000030288	yes	yes	yes	no
26	Zhijian Luo (2021)	English	RCT	yes	29; 60.26(15.62)	28; 56.35(18.28)	severe	WCTs# + Xuebijing injection	WCTs（nutritional support, oxygen therapy, antiviral therapy， antibiotic agents, noninvasive and invasive ventilation if necessary） plus 150 ml saline	14d	ChiCTR2000030388	no	yes	yes	no
27	Congcong Zeng (2021)	English	RCT	yes	29(21+8); 53.3 ±15.8	30(19+11); 50.7±12.3	mild, moderate	WCTs# + Maxingshigan-Weijing decoction (MWD)	WCTs( General supportive care, Antiviral, antibiotics）	14d	ChiCTR20 0 0 030759	yes	yes	yes	yes
28	Xinyi Zhang (2021)	English	RCT	yes	65(32+33); 44.31±13.45	65(28+37); 48.25±14.22	mild, moderate	WCTs# + Xiyanping injection	WCTs( supplemental oxygen therapy, antiviral medicines, antibiotic agents and immune modulators）	7–14 d	NCT04295551	yes	yes	yes	no
29	Chen Zhao (2021)	English	RCT	yes	204(88+116); 52.0 (39.0, 58.0)	204( 94+110); 49(37.8, 58.0)	mild	WCTs# + Huashibaidu granule	WCTs( General supportive care, Antiviral）	7d	ChiCTR2000029763	yes	yes	yes	yes
30	Xiangyi Yuan (2021)	Chinese	RCT	no	30(15+15); 33.90±11.62	30(22+8); 35.70±11.76	mild, moderate	WCTs# +Houpo Xialing decotion plus Yinqiao powder	WCTs(Recombinant human interferon α2b injection, arbidol hydrochloride tablets.)	2w	no report	no	yes	yes	no
31	Ling Ye (2021)	Chinese	RCT	no	50(25+25); 43.32±10.21	50(23+27); 42.64±11.39	moderate	WCTs# + Modified Shengjiang Powder	WCTs(antiviral, Arbidol hydrochloride capsules)	6d	no report	yes	yes	no	no
32	Jianming Wang (2021)	Chinese	RCT	no	30(16+14); 42.6±2.5	30(17+13); 42.5±2.4	non-severe, non-critical	WCTs# + Fuzhengquexie-Qushitongluo Decoction	WCTs(Basic treatment of Western medicine)	2w	no report	no	no	no	no
33	Huan Lin (2021)	Chinese	RCT	no	56(26+30); 68.32±10.16	55(22+33); 70.05±9.84	no report	WCT# +Lianhua Qingwen granules	WCT(Moxifloxacin)	10d	no report	no	no	yes	no
34	Hongzhi Yang (2021)	Chinese	RCT	no	59(18+41); 53.90 ± 10.72	59(16+43); 53.02±9.64	convalescence	WCTs# + Xianghuo Spray	WCTs(General supportive care mainly include Rehabilitation therapy)+Acetylcysteine tablets	7d	no report	yes	yes	yes	no
35	Chengguo Yan (2022)	Chinese	RCT	NO	50(32+18); 60.26 ± 7.32）	50(34+16); 59.48±8.24	moderate	WCTs# + Shufeng Jiedu Capsules	WCTs( Antiviral)	14d	no report	yes	yes	yes	no
36	Xuedong An, Qing Zhang (2022)	English	RCT	NO	99(26+73); 54.5±10.8	97(32+65); 55.0±9.4	convalescence	Shugan Jieyu capsule	placebo	6w	ChiCTR2100043108	no	yes	yes	no
37	Bowu Chen (2022)	English	RCT	NO	490(302+188); 49.0(34.0, 58.0)	368(180+188); 48.0(34.0, 57.0)	mild	JingYin GuBiao formula	placebo	7d	ChiCTR2200058695	no	yes	yes	no
38	Yuqin Chen (2022)	English	RCT	yes	64(31+33); 54.16±12.11	65(29+36); 52.51±12.31	convalescence	Bufei Huoxue capsules	placebo	90d	ChiCTR2000032573	yes	yes	yes	no
39	Muhammad Raza Shah (2022)	English	RCT	yes	150(91+59); 38.89 (11.87)	150(98+52); 38.02(11.47)	mild	Jinhua Qinggan granules	placebo	14d	NCT04723524	yes	yes	yes	no
40	Wenguang Xia (2022)	English	RCT	yes	80(35+45); 55.1±13.7	40(16+24); 56.3±11.9	moderate	WCTs# + TCM decoction	WCTs( General supportive care, Antiviral, antibiotics）	14d	ChiCTR2000029461	yes	yes	yes	no
41	Ling Zhang (2022)	English	RCT	NO	72(23+49);49.56 ± 14.88	72(24+48);52.81 ± 14.83	mild, common and severe	WCTs# + Lianhua Qingke tablets	WCTs(routine treatment)	14d	ChiCTR2100042069	no	yes	yes	yes
42	Muhui Hu (2022)	Chinese	RCT	no	30(15+15); 40.50±11.03	30(17+13); 41.90±12.56	no report	Fuyang Kaibi decoction	Lianhua Qingwen granules	until discharge	no report	no	yes	no	no
43	Hongwei Hu (2022)	Chinese	RCT	no	43(19+24); 49.05±9.72	43(20+23); 49.53±10.68	moderate	WCTs# + TCM decotion(Yinqiao powder plus Sangju-Yin or modified Xiaochaihu decotion or Zhisou powder plus Sangbei powder or modified Houpo Xialing decotion plus Wangshi Lianpo decotion)	WCTs(Basic treatment of Western medicine)	14d	no report	no	no	no	no
44	Xuedong An (2022)	English	RCT	yes	99(28+71）	98(33+65）	convalescence	Shengmai-Yin	placebo	14d	ChiCTR2000032205	no	yes	yes	no
45	Guobo Xu (2023)	Chinese	RCT	no	36(20+16); 45.67±13.74	36(19+17); 44.94 ± 13.32	mild, moderate	WCTs# + Ganghuo Kanggan decoction	WCTs(General supportive care, antiviral )	7d	no report	yes	yes	yes	no
46	Yue Zhang (2023)	Chinese	RCT	no	50(31+19); 33.76±14.46	47(23+24); 36.32±15.07）	mild	TCM granules(Fangcang Yinhao granules or Fangcang Erhao granules or Fangcang Sihao granules)	WCTs(Basic treatment of Western medicine)	2w	no report	yes	yes	yes	no
47	Jingrong Guo (2023)	Chinese	RCT	no	72(35+36); 39.24±11.19	71(38+33); 38.90±11.70	mild, moderate	WCTs# + Jiuweiqingwen-Yin	WCTs(General supportive care, antiviral, Basic treatment of Western medicine )	10d	no report	yes	yes	yes	no
48	Ling Dong (2023)	Chinese	RCT	no	50(27+23); 6.38±1.86	50(24+24); 6.52±1.64	mild	Qinglong Pihui decotion	Jiuwei Qianghuo granules	5d	no report	yes	yes	yes	no
49	Xiangmin Wu (2023)	Chinese	RCT	no	43(22+21); 35.72±8. 88	43(23+20); 35.91 ± 9.09	no report	Qingfei Liyan Mixture	Compound forcodine oral solution	7d	no report	no	yes	no	no
50	Guopeng Zhang (2023)	Chinese	RCT	no	36(20+16); 83.25±12.22	41(26+15); 79.43±13.12	severe	WCTs# + Reduning injection	WCTs(General supportive care, antiviral, Basic treatment of Western medicine )	7d	no report	no	yes	yes	no
51	Zhenjie Xu (2023)	Chinese	RCT	no	30(18+12); 57.35 ±6.57	30(17+13); 58.52 ± 6.38	mild and moderate	WCTs# + Renyin Maxing Shigan decotion	WCTs(General supportive care, antiviral, Basic treatment of Western medicine )	2w	no report	no	yes	yes	no
52	Huixia Yang （2023）	Chinese	RCT	yes	36(15+21); 61.72±12.63	36(16+20); 61.20±11.45	moderate	WCTs# + Modified Sanao decotion plus Didang decotion	WCTs(General supportive care, antiviral, Basic treatment of Western medicine )	no report	no report	no	yes	no	no
53	Qingquan Liu (2023)	Chinese	RCT	no	89(52+37); 66.46±15.95	103(62+41); 62.57±13.42	mild, moderate, severe	WCTs# + Suhexiang Pills	WCTs(Antiviral)	5d	no report	yes	yes	no	no
54	Junjie Liu (2023)	Chinese	RCT	no	29(16+13); 61.58±13.61	29(15+14); 61.32±13.43	non-critical	WCTs# + Tanreqing injection	WCTs(General supportive care, antiviral,Arbidol hydrochloride tablets)	7d	no report	yes	yes	yes	no
55	Xueshuai Dai (2023)	Chinese	RCT	no	38(17+21); 45±15	38(17+21); 45±15	convalescence	WCTs# + Xiaju Huayu capsule	WCTs(metoprolol tartrate tablet)	2w	no report	no	no	no	no
56	Tong Zhou (2023)	Chinese	RCT	yes	55(21+34); 64.35±11.93	56(24+32); 63.05±14.15	mild, moderate	WCTs# + Chonglian Oral Liquid	WCTs(General supportive care, antiviral, Basic treatment of Western medicine )	10d	no report	yes	yes	yes	no
57	Bangjiang Fang (2023)	Chinese	RCT	no	87(55+32); 70.60±14.95	51(26+25); 67.22±14.31	convalescence	WCTs# + Suhexiang Pills	WCTs + Betaloc tablets	7d	no report	yes	yes	no	no
58	Chaodong Yao (2023)	Chinese	RCT	no	38(16+22); 46.84±9.13	36(17+19); 46.84±9.13	convalescence	Jiemai gandu zhisou recipe	Compound methoxyphenamine capsule	10d	no report	no	yes	yes	no
59	Tao Li (2023)	English	RCT	no	34(14+20); 41.91±14.39	groupB: 35(19+16); 42.89 ± 15.01; group C: 35(20+14); 47.44 ± 14.16	moderate	WCTs# + Xuanfei Baidu decotion	Group B: Ganlu Xiaodu decoction (GLXD) plus WCTs; Group C:WCTs	14d	ChiCTR2000029439	yes	yes	yes	yes
60	Zhuo Yu (2023)	English	RCT	no	104(55+49); 73 (22–99)	HSBD:105(54+51); 71 (18–99) ;Paxlovid :103(50+53); 68 (18–100)	severe	Huashi Baidu granule plus Nirmatrelvir-Ritonavir	HSBD group：Huashi Baidu (HSBD) granule, Paxlovid group: Nirmatrelvir plus Ritonavir	7d	ChiCTR2200059390	no	yes	yes	yes
61	Jiande Chen (2023)	English	RCT	yes	72(43+29); 8 (5–11)	36(16+20); 9(7–11)	mild	Huashi Baidu granule	compound pholcodine oral solution	5d	NCT05501288	yes	yes	yes	no
62	Jinping Zheng (2023)	English	RCT	yes	410(214+196); 37.8±14.5	405(189+216); 36.3±13.1	mild, moderate	Lianhua Qingwen granules	placebo	14d	ChiCTR2200056727	yes	yes	yes	no
63	Cunqing Yang (2023)	English	RCT	no	100(35+65); 54	96(33+63); 54	convalescence	Xiaoyao capsule	Xiaoyao simulant	2w	no report	no	yes	no	no
64	Weike Li (2024)	Chinese	RCT	no	78(40+38); 48.29±12.83	78(37+41); 49.09±12.57	convalescence	Bufei Huoxue capsule	placebo	1m	no report	yes	yes	yes	no
65	Rui Han (2024)	Chinese	RCT	no	30(14+16); 43.73±8.45	30(13+17); 45.20±8.26	convalescence	WCTs# + Modified Zhizi Chi decoction	WCTs(Dexzopiclone tablets)	2w	no report	no	yes	yes	no
66	Xiangmin Wu (2024)	Chinese	RCT	no	30(12+18); 58.90 ±8.87	30(10+20); 59.50± 9.10	convalescence	WCTs# + Guipi mixture	WCTs(Alprazolam tablets)	15d	no report	no	yes	no	no
							WCT* refer to the combination of needed therapies of the following aspects:
							1) General supportive care mainly include: A. airway, ventilatory support and supplemental oxygen, B. cardiac monitoring and treatment, C. temperature, D. blood pressure, E.blood sugar and F. nutrition, G.correction of water and electrolyte balance;
							2) Basic treatment of Western medicine ( anti-inflammatory, spasmodic, asthmatic relief, Relieve cough, Relieve phlegm, Antiviral, antibacterial, hormone therapy, immunomodulator
							3)TCM: traditional Chinese medicine
							4) rehabilitation therapy
							D, day; m, month; RCT, randomizedcontrolledtrial; w, week; WCTs, western conventional treatments; y, year. #: the same as the control group;

## Sheet: Supplementary Table 11
No.	Included Trials	Publication language	CHM formulas	CHM formulas	The supplier name	The batch number	Processing procedure	The full composition(Pinyin)	The full composition(English name+Family+Medicinal parts)
1	Xiangying Ai, Luping Lin (2020)	Chinese	FeiyanYihao Granules；Feiyan Huifu Formula	FeiyanYihao Granules	no	no	no	Qinghao	Artemisia annua L. [Asteraceae; Artemisia annua overground part]
								Huangqi	Astragalus membranaceus Bunge [Leguminosae; Astragalus membranaceus radix]
								Shancigu	Cremastra appendiculata (D.Don) Makino [Orchidaceae; Cremastra appendiculata Pseudobulb]
								Lianqiao	Forsythia suspensa (Thunb.) Vahl [Oleaceae; Forsythia suspensa fruit]
								Huangqin	Scutellaria baicalensis Georgi [ Lamiaceae; Scutellaria baicalensis radix]
								Jinyinhua	Lonicera japonica Thunb. [Pentaphylacaceae; Lonicera japonica flower bud]
								Daqingye	Isatis tinctoria L. [ Brassicaceae; Isatis tinctoria leaf]
								Chaihu	Bupleurum chinense DC. [Apiaceae; Bupleurum chinense radix]
								Chantui	Cryptotympana pustulata Fabricius [Cicadidae; Cryptotympana pustulata shell]
								Qianhu	Peucedanum praeruptorum Dunn[Apiaceae; Peucedanum praeruptorum radix]
								Chuanbeimu	Fritillaria cirrhosa D.Don [Liliaceae; Fritillaria cirrhosa bulblet]
								Zhebeimu	Fritillaria thunbergii Miq.[ Liliaceae; Fritillaria thunbergii bulblet]
								Wumei	Prunus mume（Sieb.）Sieb.etZucc.[Rosaceae； Prunus mume near ripe fruit]
								Xuanshen	Scrophularia ningpoensis Hemsl.[Scrophulariaceae; Scrophularia ningpoensis radix]
								Fuling	Poria cocos（Schw.）Wolf [Polyporaceae; Poria cocos sclerotium]
								Taizishen	Pseudostellaria heterophylla (Miq.) Pax[ Caryophyllaceae; Pseudostellaria heterophylla tuberous radix]
				Feiyan Huifu Formula	no	no	no	Huangqi	Astragalus membranaceus Bunge [Leguminosae; Astragalus membranaceus radix]
								Chuanbeimu	Fritillaria cirrhosa D.Don [Liliaceae; Fritillaria cirrhosa bulblet]
								Fuling	Poria cocos（Schw.）Wolf [Polyporaceae; Poria cocos sclerotium]
								Dangshen	Codonopsis pilosula Nannf.[ Campanulaceae; Codonopsis pilosula radix]
								Ziwan	Aster tataricus L.f.[Asteraceae; Aster tataricus radix et rhizoma]
								Quanxie	Buthus martensii Karsch[Buthidae; Buthus martensii dried body]
								Dilong	Pheretima aspergillum(E.Perrier）[Megascolecidae; Pheretima aspergillum dried bady]
								Jiangcan	Dead larvae of Bombyx mori Linnaeus infected with Beauveria bassiana（Bals.） Vuillant[Bombycidae; Bombyx mori Linnaeus dried bady]
								Shenqu	Medicated Leaven
								Jineijin	Gizzard-membrane of Gallus gallus domesticus Brisson
								Sangye	Morus alba L.[Moraceae; Morus alba leaf]
								Muli	Ostrea gigas Thunberg[Ostreidae; Ostrea gigas shell]
2	Xiangying Ai, Chun Luo (2020)	Chinese	"Feiyan Yihao" Granules		no	no	no	Qinghao	Artemisia annua L. [Asteraceae; Artemisia annua overground part] 10g
								Huangqi	Astragalus membranaceus Bunge [Leguminosae; Astragalus membranaceus radix] 45g
								Shancigu	Cremastra appendiculata (D.Don) Makino [Orchidaceae; Cremastra appendiculata pseudobulb] 20g
								Lianqiao	Forsythia suspensa (Thunb.) Vahl [Oleaceae; Forsythia suspensa fruit] 30g
								Huangqin	Scutellaria baicalensis Georgi [ Lamiaceae; Scutellaria baicalensis radix] 10g
								Jinyinhua	Lonicera japonica Thunb. [Pentaphylacaceae; Lonicera japonica flower bud] 15g
								Daqingye	Isatis tinctoria L. [ Brassicaceae; Isatis tinctoria leaf] 10g
								Chaihu	Bupleurum chinense DC. [Apiaceae; Bupleurum chinense radix] 5g
								Chantui	Cryptotympana pustulata Fabricius [Cicadidae; Cryptotympana pustulata shell]10g
								Qianhu	Peucedanum praeruptorum Dunn[Apiaceae; Peucedanum praeruptorum radix] 5g
								Chuanbeimu	Fritillaria cirrhosa D.Don [Liliaceae; Fritillaria cirrhosa bulblet] 10g
								Zhebeimu	Fritillaria thunbergii Miq.[ Liliaceae; Fritillaria thunbergii bulblet] 10g
								Wumei	Prunus mume（Sieb.）Sieb.etZucc.[Rosaceae； Prunus mume near ripe fruit] 30g
								Xuanshen	Scrophularia ningpoensis Hemsl.[Scrophulariaceae; Scrophularia ningpoensis radix] 10g
								Fuling	Poria cocos（Schw.）Wolf [Polyporaceae; Poria cocos sclerotium] 30g
								Taizishen	Pseudostellaria heterophylla (Miq.) Pax[ Caryophyllaceae; Pseudostellaria heterophylla tuberous radix] 15g
3	Liangzhong Chen (2020)	Chinese	Xuebijing Injection		Tianjin Hongri Pharmaceutical Co., Ltd.	National Drug Approval Number: Z20040033	no	Danggui	Angelica oreada (Diels) M.Hiroe[ Apiaceae; Angelica oreada radix]
								Honghua	Carthamus tinctorius L. [Asteraceae; Carthamus tinctorius flower]
								Chuanxiong	Ligusticum chuanxiong Hort.[Apiaceae; Ligusticum chuanxiong rhizoma]
								Chishao	Paeonia lactiflora Pall. [Paeoniaceae; Paeonia lactiflora radix]
								Danshen	Salvia miltiorrhiza Bunge [Lamiaceae; Salviae miltiorrhizae radix et rhizoma].
4	Can Duan (2020)	Chinese	Jinhua Qinggan Granules		Juxiechang Beijing Pharmaceutical Co., Ltd.	National Drug Approval Number: Z20160001	no	Jinyinhua	Lonicera japonica Thunb. [Pentaphylacaceae; Lonicera japonica flower bud]
								Shigao	Gypsum
								Mahuang	Ephedra dahurica Turcz.[ Ephedraceae; Ephedra dahurica herbaceous stem]
								Kuxingren	Prunus armeniaca L.[Rosaceae; Prunus armeniaca seed]
								Huangqin	Scutellaria baicalensis Georgi [ Lamiaceae; Scutellaria baicalensis radix]
								Lianqiao	Forsythia suspensa (Thunb.) Vahl [Oleaceae; Forsythia suspensa fruit]
								Zhebeimu	Fritillaria thunbergii Miq.[ Liliaceae; Fritillaria thunbergii bulblet]
								Zhimu	Anemarrhena asphodeloides Bunge[ Asparagaceae; Anemarrhena asphodeloides rhizoma]
								Niubangzi	Arctium lappa L.[Asteraceae; Arctium lappa seed]
								Qinghao	Artemisia annua L. [Asteraceae; Artemisia annua overground part]
								Bohe	Mentha canadensis L.[Lamiaceae; Mentha canadensis overground part]
								Gancao	Glycyrrhiza uralensis Fisch. ex DC.[Fabaceae; Glycyrrhiza uralensis radix et rhizoma]
5	Xiaoxia Fu (2020)	Chinese	Toujie Quwen Granules		Guangdong Yifang Pharmaceutical Co., Ltd.	License Number (Guangdong): 20160214，Batch number: 9115313	no	Lianqiao	Forsythia suspensa (Thunb.) Vahl [Oleaceae; Forsythia suspensa fruit] 30g
								Shancigu	Cremastra appendiculata (D.Don) Makino [Orchidaceae; Cremastra appendiculata pseudobulb] 20g
								Jinyinhua	Lonicera japonica Thunb. [Pentaphylacaceae; Lonicera japonica flower bud] 15g
								Qinghao	Artemisia annua L. [Asteraceae; Artemisia annua overground part] 10g
								Huangqi	Astragalus membranaceus Bunge [Leguminosae; Astragalus membranaceus radix] 45g
								Huangqin	Scutellaria baicalensis Georgi [ Lamiaceae; Scutellaria baicalensis radix] 10g
								Daqingye	Isatis tinctoria L. [ Brassicaceae; Isatis tinctoria leaf] 10g
								Chaihu	Bupleurum chinense DC. [Apiaceae; Bupleurum chinense radix] 5g
								Chantui	Cryptotympana pustulata Fabricius [Cicadidae; Cryptotympana pustulata shell] 10g
								Qianhu	Peucedanum praeruptorum Dunn[Apiaceae; Peucedanum praeruptorum radix] 5g
								Chuanbeimu	Fritillaria cirrhosa D.Don [Liliaceae; Fritillaria cirrhosa bulblet] 10g
								Zhebeimu	Fritillaria thunbergii Miq.[ Liliaceae; Fritillaria thunbergii bulblet] 10g
								Wumei	Prunus mume（Sieb.）Sieb.etZucc.[Rosaceae； Prunus mume near ripe fruit] 30g
								Xuanshen	Scrophularia ningpoensis Hemsl.[Scrophulariaceae; Scrophularia ningpoensis radix] 10g
								Fuling	Poria cocos（Schw.）Wolf [Polyporaceae; Poria cocos sclerotium] 30g
								Taizishen	Pseudostellaria heterophylla (Miq.) Pax[ Caryophyllaceae; Pseudostellaria heterophylla tuberous radix] 15g
6	Chunjing Li (2020)	Chinese	Chinese medicine Granules		no	no	no	Huangqi	Astragalus membranaceus Bunge [Leguminosae; Astragalus membranaceus radix] 1g
								Xuanfuhua	Inula japonica Thunb.[ Asteraceae; Inula japonica capitulum] 1g
								Wuweizi	Schisandra chinensis (Turcz.) Baill.[Schisandraceae; Schisandra chinensis fruit] 1g
								Mudanpi	Paeonia × suffruticosa Andrews[Paeoniaceae; Paeonia × suffruticosa bark] 1g
								Maidong	Ophiopogon japonicus (Thunb.) Ker Gawl.[ Asparagaceae; Ophiopogon japonicus tuberous radix] 1g
								Guizhi	Neolitsea cassia (L.) Kosterm.[ Lauraceae; Neolitsea cassia twig] 1g
								Ganjiang/shengjiang	Zingiber officinale Roscoe[ Zingiberaceae; Zingiber officinale rhizoma] 1g
								Danzhuye	Lophatherum gracile Brongn. [Poaceae; Lophatherum gracile stem et leaf] 1g
								Dazao	Ziziphus jujuba Mill.[ Rhamnaceae; Ziziphus jujuba fruit] 1g
7	Kaifeng Liu (2020)	Chinese	Xuebijing Injection		no	no	no	Danggui	Angelica oreada (Diels) M.Hiroe[ Apiaceae; Angelica oreada radix]
								Honghua	Carthamus tinctorius L. [Asteraceae; Carthamus tinctorius flower]
								Chuanxiong	Ligusticum chuanxiong Hort.[Apiaceae; Ligusticum chuanxiong rhizoma]
								Chishao	Paeonia lactiflora Pall. [Paeoniaceae; Paeonia lactiflora radix]
								Danshen	Salvia miltiorrhiza Bunge [Lamiaceae; Salviae miltiorrhizae radix et rhizoma].
8	Huimin Sun (2020)	Chinese	Lianhua Qingke Granules		Shijiazhuang Yiling Pharmaceutical Co., Ltd.	Batch number: 2020LCKY-003	no	Mahuang	Ephedra dahurica Turcz.[ Ephedraceae; Ephedra dahurica herbaceous stem]
								Sangbaipi	Morus alba L.[Moraceae; Morus alba radix bark]
								Kuxingren	Prunus armeniaca L.[Rosaceae; Prunus armeniaca seed]
								Lianqiao	Forsythia suspensa (Thunb.) Vahl [Oleaceae; Forsythia suspensa fruit]
								Shanyinhua	Lonicera macrantha Spreng.[ Caprifoliaceae; Lonicera macrantha flower bud]
								Dahuang	Rheum palmatum L.[Polygonaceae; Rheum palmatum radix et rhizoma]
9	Lin Wang (2020)	Chinese	Shengmai Powder combined with Shenling Baizhu Powder		no	no	no	Taizishen	Pseudostellaria heterophylla (Miq.) Pax[ Caryophyllaceae; Pseudostellaria heterophylla tuberous radix] 30g
								Maidong	Ophiopogon japonicus (Thunb.) Ker Gawl.[ Asparagaceae; Ophiopogon japonicus tuberous radix] 15g
								Wuweizi	Schisandra chinensis (Turcz.) Baill.[Schisandraceae; Schisandra chinensis fruit] 15g
								Fuling	Poria cocos（Schw.）Wolf [Polyporaceae; Poria cocos sclerotium] 15g
								Baizhu	Atractylodes macrocephala Koidz.[Asteraceae; Atractylodes macrocephala rhizoma] 15g
								Baibiandou	Lablab purpureus subsp. Purpureus[Fabaceae; Lablab purpureus subsp seed]
								Chenpi	Citrus × aurantium L.[Rutaceae; Citrus × aurantium fruit bark] 10g
								Shanyao	Dioscorea oppositifolia L.[Dioscoreaceae; Dioscorea oppositifolia rhizoma] 20g
								Jiegeng	Platycodon grandiflorus A.DC.[ Campanulaceae; Platycodon grandiflorus radix] 10g
								Houpo	Magnolia officinalis Rehder & E.H.Wilson[Magnoliaceae; Magnolia officinalis bark of branch, stem et radix] 10g
								Shengdihuang	Rehmannia glutinosa (Gaertn.) DC.[Orobanchaceae; Rehmannia glutinosa tuberous radix] 15g
								Xuanshen	Scrophularia ningpoensis Hemsl.[Scrophulariaceae; Scrophularia ningpoensis radix] 10g
								Danshen	Salvia miltiorrhiza Bunge [Lamiaceae; Salviae miltiorrhizae radix et rhizoma] 20g
								Gancao	Glycyrrhiza uralensis Fisch. ex DC.[Fabaceae; Glycyrrhiza uralensis radix et rhizoma] 10g
10	Long Wen (2020)	Chinese	Xuebijing Injection		no	no	no	Danggui	Angelica oreada (Diels) M.Hiroe[ Apiaceae; Angelica oreada radix]
								Honghua	Carthamus tinctorius L. [Asteraceae; Carthamus tinctorius flower]
								Chuanxiong	Ligusticum chuanxiong Hort.[Apiaceae; Ligusticum chuanxiong rhizoma]
								Chishao	Paeonia lactiflora Pall. [Paeoniaceae; Paeonia lactiflora radix]
								Danshen	Salvia miltiorrhiza Bunge [Lamiaceae; Salviae miltiorrhizae radix et rhizoma].
11	Ping Yu (2020)	Chinese	Lianhua Qingwen Granules		Beijing Yiling Pharmaceutical Co., Ltd.	National Drug Approval Number: Z20100040	no	Lianqiao	Forsythia suspensa (Thunb.) Vahl [Oleaceae; Forsythia suspensa fruit]
								Jinyinhua	Lonicera japonica Thunb. [Pentaphylacaceae; Lonicera japonica flower bud]
								Mahuang	Ephedra dahurica Turcz.[ Ephedraceae; Ephedra dahurica herbaceous stem]
								Kuxingren	Prunus armeniaca L.[Rosaceae; Prunus armeniaca seed]
								Shigao	Gypsum
								Banlangen	Isatis tinctoria L.[Brassicaceae; Isatis tinctoria radix]
								Mianmaguanzhong	Dryopteris crassirhizoma Nakai[Dryopteridaceae; Dryopteris crassirhizoma rhizoma et petiole residues]
								Yuxingcao	Houttuynia cordata Thunb.[ Saururaceae; Houttuynia cordata whole plant or overground part]
								Dahuang	Rheum palmatum L.[Polygonaceae; Rheum palmatum radix et rhizoma]
								Guanghuoxiang	Pogostemon cablin (Blanco) Benth.[ Lamiaceae; Pogostemon cablin overground part]
								Hongjingtian	Rhodiola crenulata （Hook. f. et Thoms. ）H. Ohba[Crassulaceae; Rhodiola crenulata radix et rhizoma]
								Bohe	Mentha canadensis L.[Lamiaceae; Mentha canadensis overground part]
								Gancao	Glycyrrhiza uralensis Fisch. ex DC.[Fabaceae; Glycyrrhiza uralensis radix et rhizoma]
12	Min Qiu (2020)	Chinese	Maxing Xuanfei Jiedu Decoction		Chongqing Hospital of Traditional Chinese Medicine	no	no	Mahuang	Ephedra dahurica Turcz.[ Ephedraceae; Ephedra dahurica herbaceous stem] 9g
								Kuxingren	Prunus armeniaca L.[Rosaceae; Prunus armeniaca seed] 12g
								Shigao	Gypsum 15-30g
								Zhebeimu	Fritillaria thunbergii Miq.[ Liliaceae; Fritillaria thunbergii bulblet] 12g
								Chantui	Cryptotympana pustulata Fabricius [Cicadidae; Cryptotympana pustulata shell] 10g
								Jiangcan	Dead larvae of Bombyx mori Linnaeus infected with Beauveria bassiana（Bals.） Vuillant[Bombycidae; Bombyx mori Linnaeus dried bady] 15g
								Jianghuang	Curcuma Longa L.[Zingiberaceae; Curcuma Longa rhizoma] 12g
								Jiegeng	Platycodon grandiflorus A.DC.[ Campanulaceae; Platycodon grandiflorus radix]12g
								Zhike	Citrus × aurantium L.[Rutaceae; Citrus × aurantium unripe fruit] 12g
								Caoguo	Lanxangia tsaoko (Crevost & Lemarié) M.F.Newman & Škorničk.[ Zingiberaceae; Lanxangia tsaoko fruit] 9g
								Doukou	Wurfbainia vera (Blackw.) Škorničk. & A.D.Poulsen[Zingiberaceae; Wurfbainia vera fruit] 12g
13	Jiabo Wang (2020)	English	Keguan-1 Formula		no	Batch number: 19040301	no	Jinyinhua	Lonicera japonica Thunb. [Pentaphylacaceae; Lonicera japonica flower bud] 30g
						Batch number: 19040221		Lianqiao	Forsythia suspensa (Thunb.) Vahl [Oleaceae; Forsythia suspensa fruit] 30g
						Batch number: 19045321		Sangye	Morus alba L.[Moraceae; Morus alba leaf] 15g
						Batch number: 19040811		Juhua	Chrysanthemum morifolium Ramat.[Asteraceae; Chrysanthemum morifolium capitulum] 10g
						Batch number: 19025161		Yiyiren	Coix lacryma-jobi var. ma-yuen (Rom.Caill.) Stapf[ Poaceae; Coix lacryma-jobi seed kernel] 30g
						Batch number: 19041161		Zhebeimu	Fritillaria thunbergii Miq.[ Liliaceae; Fritillaria thunbergii bulblet] 15g
						Batch number: 19045591		Kuxingren	Prunus armeniaca L.[Rosaceae; Prunus armeniaca seed] 9g
14	Chaowu Chen (2021)	Chinese	Lianhua Qingwen Capsul		Shijiazhuang Yiling Pharmaceutical Co., Ltd.	National Drug Approval Number ：Z20040063	no	Lianqiao	Forsythia suspensa (Thunb.) Vahl [Oleaceae; Forsythia suspensa fruit]
								Jinyinhua	Lonicera japonica Thunb. [Pentaphylacaceae; Lonicera japonica flower bud]
								Mahuang	Ephedra dahurica Turcz.[ Ephedraceae; Ephedra dahurica herbaceous stem]
								Kuxingren	Prunus armeniaca L.[Rosaceae; Prunus armeniaca seed]
								Shigao	Gypsum
								Banlangen	Isatis tinctoria L.[Brassicaceae; Isatis tinctoria radix]
								Mianmaguanzhong	Dryopteris crassirhizoma Nakai[Dryopteridaceae; Dryopteris crassirhizoma rhizoma et petiole residues]
								Dahuang	Rheum palmatum L.[Polygonaceae; Rheum palmatum radix et rhizoma]
								Yuxingcao	Houttuynia cordata Thunb.[ Saururaceae; Houttuynia cordata whole plant or overground part]
								Guanghuoxiang	Pogostemon cablin (Blanco) Benth.[ Lamiaceae; Pogostemon cablin overground part]
								Hongjingtian	Rhodiola crenulata （Hook. f. et Thoms. ）H. Ohba[Crassulaceae; Rhodiola crenulata radix et rhizoma]
								Bohe	Mentha canadensis L.[Lamiaceae; Mentha canadensis overground part]
								Gancao	Glycyrrhiza uralensis Fisch. ex DC.[Fabaceae; Glycyrrhiza uralensis radix et rhizoma]
15	Qing He (2021)	Chinese	Shengmai Powder		no	no	no	Renshen	Panax ginseng C. A. Mey.[Araliaceae; Panax ginseng radix et rhizoma]
								Maidong	Ophiopogon japonicus (Thunb.) Ker Gawl.[ Asparagaceae; Ophiopogon japonicus tuberous radix]
								Wuweizi	Schisandra chinensis (Turcz.) Baill.[Schisandraceae; Schisandra chinensis fruit]
16	Qing He, Qijuan Zhang (2021)	Chinese	Buzhong Yiqi Decoction		no	no	no	Huangqi	Astragalus membranaceus Bunge [Leguminosae; Astragalus membranaceus radix] 10g
								Renshen	Panax ginseng C. A. Mey.[Araliaceae; Panax ginseng radix et rhizoma] 3g
								Gancao	Glycyrrhiza uralensis Fisch. ex DC.[Fabaceae; Glycyrrhiza uralensis radix et rhizoma] 5g
								Baizhu	Atractylodes macrocephala Koidz.[Asteraceae; Atractylodes macrocephala rhizoma] 10g
								Chenpi	Citrus × aurantium L.[Rutaceae; Citrus × aurantium fruit bark] 3g
								Danggui	Angelica oreada (Diels) M.Hiroe[ Apiaceae; Angelica oreada radix] 3g
								Shengma	Actaea heracleifolia (Kom.) J.Compton[ Ranunculaceae; Actaea heracleifolia rhizoma] 3g
								Chaihu	Bupleurum chinense DC. [Apiaceae; Bupleurum chinense radix] 3g
17	Anping Liu (2021）	Chinese	Modified Sangju Drink		no	no	no	Sangye	Morus alba L.[Moraceae; Morus alba leaf] 20g
								Juhua	Chrysanthemum morifolium Ramat.[Asteraceae; Chrysanthemum morifolium capitulum] 6g
								Kuxingren	Prunus armeniaca L.[Rosaceae; Prunus armeniaca seed] 20g
								Jiegeng	Platycodon grandiflorus A.DC.[ Campanulaceae; Platycodon grandiflorus radix] 12g
								Lianqiao	Forsythia suspensa (Thunb.) Vahl [Oleaceae; Forsythia suspensa fruit] 10g
								Jinyinhua	Lonicera japonica Thunb. [Pentaphylacaceae; Lonicera japonica flower bud] 15g
								Bohe	Mentha canadensis L.[Lamiaceae; Mentha canadensis overground part] 6g
								Chuanbeimu	Fritillaria cirrhosa D.Don [Liliaceae; Fritillaria cirrhosa bulblet] 15g
								Zhimu	Anemarrhena asphodeloides Bunge[ Asparagaceae; Anemarrhena asphodeloides rhizoma] 6g
								Gancao	Glycyrrhiza uralensis Fisch. ex DC.[Fabaceae; Glycyrrhiza uralensis radix et rhizoma] 6g
								Lugen	Phragmites australis subsp. australis [ Poaceae; Phragmites australis rhizoma] 10g
								Yiyiren	Coix lacryma-jobi var. ma-yuen (Rom.Caill.) Stapf[ Poaceae; Coix lacryma-jobi seed kernel] 10g
								Shanzha	Crataegus pinnatifida var. pinnatifida [Rosaceae; Crataegus pinnatifida fruit] 10g
								Maiya	Hordeum vulgare L. [Poaceae; Hordeum vulgare germinated ripe fruit] 10g
								Shenqu	Medicated Leaven 10g
								Cangzhu	Atractylodes lancea DC.[ Asteraceae; Atractylodes lancea rhizoma] 12g
								Caoguo	Lanxangia tsaoko (Crevost & Lemarié) M.F.Newman & Škorničk.[ Zingiberaceae; Lanxangia tsaoko fruit] 6g
								Mahuang	Ephedra dahurica Turcz.[ Ephedraceae; Ephedra dahurica herbaceous stem] 10g
								Shigao	Gypsum 15g
18	Wu Liu (2021)	Chinese	Lianhua Qingwen Capsul		Shijiazhuang Yiling Pharmaceutical Co., Ltd.	National Drug Approval Number: Z20040063	no	Lianqiao	Forsythia suspensa (Thunb.) Vahl [Oleaceae; Forsythia suspensa fruit]
								Jinyinhua	Lonicera japonica Thunb. [Pentaphylacaceae; Lonicera japonica flower bud]
								Mahuang	Ephedra dahurica Turcz.[ Ephedraceae; Ephedra dahurica herbaceous stem]
								Kuxingren	Prunus armeniaca L.[Rosaceae; Prunus armeniaca seed]
								Shigao	Gypsum
								Banlangen	Isatis tinctoria L.[Brassicaceae; Isatis tinctoria radix]
								Mianmaguanzhong	Dryopteris crassirhizoma Nakai[Dryopteridaceae; Dryopteris crassirhizoma rhizoma et petiole residues]
								Dahuang	Rheum palmatum L.[Polygonaceae; Rheum palmatum radix et rhizoma]
								Yuxingcao	Houttuynia cordata Thunb.[ Saururaceae; Houttuynia cordata whole plant or overground part]
								Guanghuoxiang	Pogostemon cablin (Blanco) Benth.[ Lamiaceae; Pogostemon cablin overground part]
								Hongjingtian	Rhodiola crenulata （Hook. f. et Thoms. ）H. Ohba[Crassulaceae; Rhodiola crenulata radix et rhizoma]
								Bohe	Mentha canadensis L.[Lamiaceae; Mentha canadensis overground part]
								Gancao	Glycyrrhiza uralensis Fisch. ex DC.[Fabaceae; Glycyrrhiza uralensis radix et rhizoma]
			Feiyan Erhao Formula		no	no	no	Kuxingren	Prunus armeniaca L.[Rosaceae; Prunus armeniaca seed]
								Mahuang	Ephedra dahurica Turcz.[ Ephedraceae; Ephedra dahurica herbaceous stem]
								Baiguo	Ginkgo biloba L.[Ginkgoaceae; Ginkgo biloba seed]
								Dilong	Pheretima aspergillum(E.Perrier）[Megascolecidae; Pheretima aspergillum dried bady]
								Tinglizi	Descurainia sophia (L.) Webb ex Prantl[ Brassicaceae; Descurainia sophia seed]
								Wuweizi	Schisandra chinensis (Turcz.) Baill.[Schisandraceae; Schisandra chinensis fruit]
								Banxia	Pinellia ternata (Thunb.) Makino[ Araceae; Pinellia ternata tuber]
								Zisuzi	Perilla frutescens(L.) Britt.[Lamiaceae; Perilla frutescens fruit]
								Kuandonghua	Tussilago farfara L. [Asteraceae; Tussilago farfara L. flower bud]
								Gancao	Glycyrrhiza uralensis Fisch. ex DC.[Fabaceae; Glycyrrhiza uralensis radix et rhizoma]
								Sangbaipi	Morus alba L.[Moraceae; Morus alba radix bark]
19	Suofang Shi (2021)	Chinese	Yiqi Yangyin Granules		Jiangyin Tianjiang Pharmaceutical Co., Ltd.	no	no	Dangshen	Codonopsis pilosula Nannf.[ Campanulaceae; Codonopsis pilosula radix]
								Maidong	Ophiopogon japonicus (Thunb.) Ker Gawl.[ Asparagaceae; Ophiopogon japonicus tuberous radix]
								Baihe	Lilium brownii var. viridulum Baker[Liliaceae; Lilium brownii fleshy scaly leaf]
								Fuling	Poria cocos（Schw.）Wolf [Polyporaceae; Poria cocos sclerotium]
								Baizhu	Atractylodes macrocephala Koidz.[Asteraceae; Atractylodes macrocephala rhizoma]
								Chenpi	Citrus × aurantium L.[Rutaceae; Citrus × aurantium fruit bark]
								Maiya	Hordeum vulgare L. [Poaceae; Hordeum vulgare germinated ripe fruit]
								Hehuanpi	Albizia julibrissin Durazz.[Fabaceae; Albizia julibrissin bark]
								Digupi	Lycium chinense Mill.[Solanaceae; Lycium chinense radix bark]
								Gancao	Glycyrrhiza uralensis Fisch. ex DC.[Fabaceae; Glycyrrhiza uralensis radix et rhizoma]
20	Shiqi Sun (2021)	Chinese	Liushen Pills		Shanghai Leiyunshang Pharmaceutical Co., Ltd.	Batch number: 190201	no	Niuhuang	Gallstones of Bos taurus domesticus Gmelin
								Zhenzhu	Pearls
								Rengongshexiang	Human-created imitations of Moschus berezovskii Flerov[Moschidae; mature male Moschus berezovskii sachet dry secretion]
								Chansu	Bufo bufo gargarizans Cantor[Bufonidae;Bufo bufo gargarizans dry secretion]
								Bingpian	The proccessed product of Dryobalanops aromatica C.F.Gaertn.[ Dipterocarpaceae; Dryobalanops aromatica resin]
21	Rui Wu (2021)	Chinese	Sanao Yulong Mixture		Taihe Hospital of Traditional Chinese Medicine	Anhui Pharmaceutical Preparation Approval Number： Z20050045	no	Mahuang	Ephedra dahurica Turcz.[ Ephedraceae; Ephedra dahurica herbaceous stem]
								Kuxingren	Prunus armeniaca L.[Rosaceae; Prunus armeniaca seed]
								Gancao	Glycyrrhiza uralensis Fisch. ex DC.[Fabaceae; Glycyrrhiza uralensis radix et rhizoma]
								Yuxingcao	Houttuynia cordata Thunb.[ Saururaceae; Houttuynia cordata whole plant or overground part]
								Dilong	Pheretima aspergillum(E.Perrier）[Megascolecidae; Pheretima aspergillum dried bady]
								Shanyao	Dioscorea oppositifolia L.[Dioscoreaceae; Dioscorea oppositifolia rhizoma]
								Zhebeimu	Fritillaria thunbergii Miq.[ Liliaceae; Fritillaria thunbergii bulblet]
								Chenpi	Citrus × aurantium L.[Rutaceae; Citrus × aurantium fruit bark]
22	Shuang Zhou (2021)	English	Shenhuang Granules		Beijing Tcmages Pharma ceutical Co., Ltd	Approval number: Jing 20180032	After a series of extraction and manufacturing processes, the final product is a concentrated granule which is 1:5 of the raw herbs. The granules were packaged into two sachets before serving.	Renshen	Panax ginseng C. A. Mey.[Araliaceae; Panax ginseng radix et rhizoma] 50g
								Dahuang	Rheum palmatum L.[Polygonaceae; Rheum palmatum radix et rhizoma] 40g
								Hongteng/Daxueteng	Sargentodoxa cuneata (Oliv.) Rehder & E.H.Wilson[Lardizabalaceae；Sargentodoxa cuneata vine et stem] 30g
								Pugongying	Taraxacum mongolicum Hand.-Mazz.[Asteraceae; Taraxacum mongolicum whole plant] 30g
								Fuzi	Aconitum carmichaelii Debx. [Ranunculaceae; Aconitum carmichaelii stem] 50g
								Shuizhi	Whitmania pigra Whitman[Hirudinidae;Whitmania pigra Whitman dried body] 6g
23	Ke Hu (2021)	English	Lianhua Qingwen Capsule		no	no	no	Lianqiao	Forsythia suspensa (Thunb.) Vahl [Oleaceae; Forsythia suspensa fruit]
								Jinyinhua	Lonicera japonica Thunb. [Pentaphylacaceae; Lonicera japonica flower bud]
								Mahuang	Ephedra dahurica Turcz.[ Ephedraceae; Ephedra dahurica herbaceous stem]
								Kuxingren	Prunus armeniaca L.[Rosaceae; Prunus armeniaca seed]
								Shigao	Gypsum
								Banlangen	Isatis tinctoria L.[Brassicaceae; Isatis tinctoria radix]
								Mianmaguanzhong	Dryopteris crassirhizoma Nakai[Dryopteridaceae; Dryopteris crassirhizoma rhizoma et petiole residues]
								Dahuang	Rheum palmatum L.[Polygonaceae; Rheum palmatum radix et rhizoma]
								Yuxingcao	Houttuynia cordata Thunb.[ Saururaceae; Houttuynia cordata whole plant or overground part]
								Guanghuoxiang	Pogostemon cablin (Blanco) Benth.[ Lamiaceae; Pogostemon cablin overground part]
								Hongjingtian	Rhodiola crenulata （Hook. f. et Thoms. ）H. Ohba[Crassulaceae; Rhodiola crenulata radix et rhizoma]
								Bohechun	1-menthol
								Gancao	Glycyrrhiza uralensis Fisch. ex DC.[Fabaceae; Glycyrrhiza uralensis radix et rhizoma]
24	Li Li (2021)	English	Shumian capsule		no	no	no	Suanzaoren	Ziziphus jujuba var. spinosa (Bunge) Hu ex H.F.Chow[Rhamnaceae; Ziziphus jujuba seed]
								Chaihu	Bupleurum chinense DC. [Apiaceae; Bupleurum chinense radix]
								Baishao	Paeonia lactiflora Pall.[Paeoniaceae; Paeonia lactiflora radix]
								Hehuanpi	Albizia julibrissin Durazz.[Fabaceae; Albizia julibrissin bark]
								Hehuanhua	Albizia julibrissin Durazz.[Fabaceae; Albizia julibrissin inflorescence or bud]
								Chantui	Cryptotympana pustulata Fabricius [Cicadidae; Cryptotympana pustulata shell]
								Jiangcan	Dead larvae of Bombyx mori Linnaeus infected with Beauveria bassiana（Bals.） Vuillant[Bombycidae; Bombyx mori Linnaeus dried bady]
								Dengxincao	Juncus effusus L.[Juncaceae; Juncus effusus pith]
25	Jia Liu (2021)	English	Huashi Baidu Granules		Huayi Pharmaceutical Co., Ltd.	no	no	Mahuang	Ephedra dahurica Turcz.[ Ephedraceae; Ephedra dahurica herbaceous stem]
								Kuxingren	Prunus armeniaca L.[Rosaceae; Prunus armeniaca seed]
								Shigao	Gypsum
								Gancao	Glycyrrhiza uralensis Fisch. ex DC.[Fabaceae; Glycyrrhiza uralensis radix et rhizoma]
								Huoxiang	Agastache rugosa (Fisch. & C.A.Mey.) Kuntze[ Lamiaceae; Agastache rugosa overground part]
								Houpo	Magnolia officinalis Rehder & E.H.Wilson[Magnoliaceae; Magnolia officinalis bark of branch, stem et radix]
								Cangzhu	Atractylodes lancea DC.[ Asteraceae; Atractylodes lancea rhizoma]
								Caoguo	Lanxangia tsaoko (Crevost & Lemarié) M.F.Newman & Škorničk.[ Zingiberaceae; Lanxangia tsaoko fruit]
								Fabanxia	The proccessed product of Pinellia ternata (Thunb.) Makino[ Araceae; Pinellia ternata tuber]
								Fuling	Poria cocos（Schw.）Wolf [Polyporaceae; Poria cocos sclerotium]
								Dahuang	Rheum palmatum L.[Polygonaceae; Rheum palmatum radix et rhizoma]
								Huangqi	Astragalus membranaceus Bunge [Leguminosae; Astragalus membranaceus radix]
								Tinglizi	Descurainia sophia (L.) Webb ex Prantl[ Brassicaceae; Descurainia sophia seed]
								Chishao	Paeonia lactiflora Pall. [Paeoniaceae; Paeonia lactiflora radix]
26	Zhijian Luo (2021)	English	Xuebijing Injection		Tianjin Chase Sun Pharmaceutical Co., Ltd.	lot number Z20040033	no	Danggui	Angelica oreada (Diels) M.Hiroe[ Apiaceae; Angelica oreada radix]
								Honghua	Carthamus tinctorius L. [Asteraceae; Carthamus tinctorius flower]
								Chuanxiong	Ligusticum chuanxiong Hort.[Apiaceae; Ligusticum chuanxiong rhizoma]
								Chishao	Paeonia lactiflora Pall. [Paeoniaceae; Paeonia lactiflora radix]
								Danshen	Salvia miltiorrhiza Bunge [Lamiaceae; Salviae miltiorrhizae radix et rhizoma].
27	Congcong Zeng (2021)	English	Maxingshigan-Weijing Decoction		no	no	no	Mahuang	Ephedra dahurica Turcz.[ Ephedraceae; Ephedra dahurica herbaceous stem] 10g
								Kuxingren	Prunus armeniaca L.[Rosaceae; Prunus armeniaca seed] 10g
								Shigao	Gypsum 45g
								Lugen	Phragmites australis subsp. australis [ Poaceae; Phragmites australis rhizoma] 30g
								Taoren	Prunus persica (L.) Batsch[Rosaceae; Prunus persica seed] 20g
								Dongguaren	Benincasa hispida Cogn.[ Cucurbitaceae; Benincasa hispida seed] 20g
								Gualou	Trichosanthes kirilowii Maxim.[Cucurbitaceae; Trichosanthes kirilowii fruit] 30g
								Zhuru	Bambusa tuldoides Munro[Poaceae; intermediate layer of the stem of Bambusa tuldoides] 12g
								Shichangpu	Acorus calamus var. angustatus Besser[ Acoraceae; Acorus calamus rhizoma] 15g
								Ezhu	Curcuma phaeocaulis Valeton[Zingiberaceae; Curcuma phaeocaulis rhizoma] 10g
								Chenpi	Citrus × aurantium L.[Rutaceae; Citrus × aurantium fruit bark] 12g
								Jiangbanxia	The proccessed product of Pinellia ternata (Thunb.) Makino[ Araceae; Pinellia ternata tuber] 12g
								Tinglizi	Descurainia sophia (L.) Webb ex Prantl[ Brassicaceae; Descurainia sophia seed] 30g
								Gancao	Glycyrrhiza uralensis Fisch. ex DC.[Fabaceae; Glycyrrhiza uralensis radix et rhizoma] 5g
28	Xinyi Zhang (2021)	English	Xiyanping Injection		no	no	The bioactive ingredient, andrographolide, was extracted from the aerial part of A. paniculate using ethanol, and was then sulfonated through sulfonation reaction to generate XYP preparation. The concentration of andrographolide sulfonation product in XYP injection is 25 mg/ml.		9-dehydro-17-hydro andrographolide (composition)
									sodium 9-dehydro-17-hydro-andrographolide (composition) 19-yl sulfate
								Chuanxinlian	Andrographis paniculata (Burm.f.) Wall. ex Nees[Acanthaceae; Andrographis paniculata overground part] (Component of the source plant)
29	Chen Zhao (2021)	English	Huashi Baidu Granules		Huayi Pharmaceutical Co. Ltd.	no	no	Mahuang	Ephedra dahurica Turcz.[ Ephedraceae; Ephedra dahurica herbaceous stem] 6g
								Kuxingren	Prunus armeniaca L.[Rosaceae; Prunus armeniaca seed] 9g
								Shigao	Gypsum 15g
								Gancao	Glycyrrhiza uralensis Fisch. ex DC.[Fabaceae; Glycyrrhiza uralensis radix et rhizoma] 3g
								Huoxiang	Agastache rugosa (Fisch. & C.A.Mey.) Kuntze[ Lamiaceae; Agastache rugosa overground part]
								Houpo	Magnolia officinalis Rehder & E.H.Wilson[Magnoliaceae; Magnolia officinalis bark of branch, stem et radix] 10g
								Cangzhu	Atractylodes lancea DC.[ Asteraceae; Atractylodes lancea rhizoma] 15g
								Caoguo	Lanxangia tsaoko (Crevost & Lemarié) M.F.Newman & Škorničk.[ Zingiberaceae; Lanxangia tsaoko fruit] 10g
								Fabanxia	The proccessed product of Pinellia ternata (Thunb.) Makino[ Araceae; Pinellia ternata tuber] 9g
								Fuling	Poria cocos（Schw.）Wolf [Polyporaceae; Poria cocos sclerotium] 15g
								Shengdahuang	Rheum palmatum L.[Polygonaceae; Rheum palmatum radix et rhizoma] 5g
								Shenghuangqi	Astragalus membranaceus Bunge [Leguminosae; Astragalus membranaceus radix] 10g
								Tinglizi	Descurainia sophia (L.) Webb ex Prantl[ Brassicaceae; Descurainia sophia seed] 10g
								Chishao	Paeonia lactiflora Pall. [Paeoniaceae; Paeonia lactiflora radix] 10g
30	Xiangyi Yuan (2021)	Chinese	Houpo Xialing decoction and Yinqiao Powder		Chengdu Public Health Medical Center	no	no	Guanghuoxiang	Pogostemon cablin (Blanco) Benth.[ Lamiaceae; Pogostemon cablin overground part] 10g
								Yiyiren	Coix lacryma-jobi var. ma-yuen (Rom.Caill.) Stapf[ Poaceae; Coix lacryma-jobi seed kernel] 15g
								Jiegeng	Platycodon grandiflorus A.DC.[ Campanulaceae; Platycodon grandiflorus radix] 10g
								Zexie	Alisma plantago-aquatica L.[ Alismataceae; Alisma plantago-aquatica tuber] 10g
								Dandouchi	Glycine max (L.) Merr. [Fabaceae; Fermented product of Glycine max seed] 10g
								Zhuling	Polyporus umbellatus（Pers.） Fries [Polyporaceae; Polyporus umbellatus sclerotium] 10g
								Houpo	Magnolia officinalis Rehder & E.H.Wilson[Magnoliaceae; Magnolia officinalis bark of branch, stem et radix] 12g
								Huangqin	Scutellaria baicalensis Georgi [ Lamiaceae; Scutellaria baicalensis radix] 10g
								Bohe	Mentha canadensis L.[Lamiaceae; Mentha canadensis overground part] 6g
								Kuxingren	Prunus armeniaca L.[Rosaceae; Prunus armeniaca seed] 10g
								Fabanxia	The proccessed product of Pinellia ternata (Thunb.) Makino[ Araceae; Pinellia ternata tuber] 12g
								Lianqiao	Forsythia suspensa (Thunb.) Vahl [Oleaceae; Forsythia suspensa fruit] 10g
								Fuling	Poria cocos（Schw.）Wolf [Polyporaceae; Poria cocos sclerotium] 20g
								Zisuzi	Perilla frutescens(L.) Britt.[Lamiaceae; Perilla frutescens fruit] 10g
								Jinyinhua	Lonicera japonica Thunb. [Pentaphylacaceae; Lonicera japonica flower bud] 10g
								Doukou	Wurfbainia vera (Blackw.) Škorničk. & A.D.Poulsen[Zingiberaceae; Wurfbainia vera fruit] 6g
31	Ling Ye (2021)	Chinese	Modified Shengjiang Powder		The Affiliated People's Hospital of Fujian University of Chinese Medicine	no	no	Jiangcan	Dead larvae of Bombyx mori Linnaeus infected with Beauveria bassiana（Bals.） Vuillant[Bombycidae; Bombyx mori Linnaeus dried bady]10g
								Chantui	Cryptotympana pustulata Fabricius [Cicadidae; Cryptotympana pustulata shell] 4g
								Jianghuang	Curcuma Longa L.[Zingiberaceae; Curcuma Longa rhizoma] 8g
								Dahuang	Rheum palmatum L.[Polygonaceae; Rheum palmatum radix et rhizoma] 4g
								Huangqi	Astragalus membranaceus Bunge [Leguminosae; Astragalus membranaceus radix] 30g
								Baizhu	Atractylodes macrocephala Koidz.[Asteraceae; Atractylodes macrocephala rhizoma] 15g
								Fangfeng	Saposhnikovia divaricata （Turcz.）Schischk. [Apiaceae; Saposhnikovia divaricata radix] 9g
								Daqingye	Isatis tinctoria L. [ Brassicaceae; Isatis tinctoria leaf] 15g
								Yuxingcao	Houttuynia cordata Thunb.[ Saururaceae; Houttuynia cordata whole plant or overground part] 15g
								Huoxiang	Agastache rugosa (Fisch. & C.A.Mey.) Kuntze[ Lamiaceae; Agastache rugosa overground part] 9g
32	Jianming Wang (2021)	Chinese	Chinese medicine Decoction	Chinese medicine Decoction	no	no	no	Huangqi	Astragalus membranaceus Bunge [Leguminosae; Astragalus membranaceus radix] 30g
								Baizhu	Atractylodes macrocephala Koidz.[Asteraceae; Atractylodes macrocephala rhizoma] 15g
								Fangfeng	Saposhnikovia divaricata （Turcz.）Schischk. [Apiaceae; Saposhnikovia divaricata radix] 12g
								Dangshen	Codonopsis pilosula Nannf.[ Campanulaceae; Codonopsis pilosula radix] 15g
								Lianqiao	Forsythia suspensa (Thunb.) Vahl [Oleaceae; Forsythia suspensa fruit] 15g
								Jinyinhua	Lonicera japonica Thunb. [Pentaphylacaceae; Lonicera japonica flower bud] 15g
								Fuling	Poria cocos（Schw.）Wolf [Polyporaceae; Poria cocos sclerotium] 30g
								Lugen	Phragmites australis subsp. australis [ Poaceae; Phragmites australis rhizoma] 24g
								Hongjingtian	Rhodiola crenulata （Hook. f. et Thoms. ）H. Ohba[Crassulaceae; Rhodiola crenulata radix et rhizoma] 9g
				If cold dampness accumulation, add				Huoxiang	Agastache rugosa (Fisch. & C.A.Mey.) Kuntze[ Lamiaceae; Agastache rugosa overground part] 9g
								Caoguo	Lanxangia tsaoko (Crevost & Lemarié) M.F.Newman & Škorničk.[ Zingiberaceae; Lanxangia tsaoko fruit] 6g
				If damp heat accumulation, add				Huangqin	Scutellaria baicalensis Georgi [ Lamiaceae; Scutellaria baicalensis radix] 9g
								Yiyiren	Coix lacryma-jobi var. ma-yuen (Rom.Caill.) Stapf[ Poaceae; Coix lacryma-jobi seed kernel] 24g
33	Huan Lin (2021)	Chinese	Lianhua Qingwen Granules		Beijing Yiling Pharmaceutical Co., LTD	National Drug Approval Number: Z20100040	no	Lianqiao	Forsythia suspensa (Thunb.) Vahl [Oleaceae; Forsythia suspensa fruit]
								Jinyinhua	Lonicera japonica Thunb. [Pentaphylacaceae; Lonicera japonica flower bud]
								Mahuang	Ephedra dahurica Turcz.[ Ephedraceae; Ephedra dahurica herbaceous stem]
								Kuxingren	Prunus armeniaca L.[Rosaceae; Prunus armeniaca seed]
								Shigao	Gypsum
								Banlangen	Isatis tinctoria L.[Brassicaceae; Isatis tinctoria radix]
								Mianmaguanzhong	Dryopteris crassirhizoma Nakai[Dryopteridaceae; Dryopteris crassirhizoma rhizoma et petiole residues]
								Yuxingcao	Houttuynia cordata Thunb.[ Saururaceae; Houttuynia cordata whole plant or overground part]
								Dahuang	Rheum palmatum L.[Polygonaceae; Rheum palmatum radix et rhizoma]
								Guanghuoxiang	Pogostemon cablin (Blanco) Benth.[ Lamiaceae; Pogostemon cablin overground part]
								Hongjingtian	Rhodiola crenulata （Hook. f. et Thoms. ）H. Ohba[Crassulaceae; Rhodiola crenulata radix et rhizoma]
								Bohe	Mentha canadensis L.[Lamiaceae; Mentha canadensis overground part]
								Gancao	Glycyrrhiza uralensis Fisch. ex DC.[Fabaceae; Glycyrrhiza uralensis radix et rhizoma]
34	Hongzhi Yang (2021)	Chinese	Xianghuo Spray		Yunnan Institute of Pharmaceutical Sciences	Batch Number: 20200303	no	Guanghuoxiang Volatile oil	Volatile oil of Pogostemon cablin (Blanco) Benth.[ Lamiaceae; Pogostemon cablin overground part] 2.86mg
								Xiangru Volatile oil	Volatile oil of Mosla chinensis Maxim.[Lamiaceae; Mosla chinensis overground part] 1.43mg
								Aiye Volatile oil	Volatile oil of Artemisia argyi H.Lév. & Vaniot[ Asteraceae; Artemisia argyi leaf] 1.43mg
								Dingxiang Volatile oil	Volatile oil of Syzygium aromaticum (L.) Merr. & L.M.Perry[Myrtaceae; Syzygium aromaticum flower bud] 0.714mg
								Bohe Volatile oil	Volatile oil of Mentha canadensis L.[Lamiaceae; Mentha canadensis overground part] 0.714mg
35	Chengguo Yan (2022)	Chinese	Shufeng Jiedu Capsules		Anhui Jiren Pharmaceutical Co., LTD	National Drug Approval Number: Z20090047	no	Lianqiao	Forsythia suspensa (Thunb.) Vahl [Oleaceae; Forsythia suspensa fruit]
								Banlangen	Isatis tinctoria L.[Brassicaceae; Isatis tinctoria radix]
								Huzhang	Reynoutria japonica Houtt.[Polygonaceae; Reynoutria japonica radix et rhizoma]
								Chaihu	Bupleurum chinense DC. [Apiaceae; Bupleurum chinense radix]
								Baijiangcao	Pattrinia villosa Juss.[Caprifoliaceae; Pattrinia villosa whole plant]
								Mabiancao	Verbena officinalis L.[ Verbenaceae; Verbena officinalis overground part]
								Lugen	Phragmites australis subsp. australis [ Poaceae; Phragmites australis rhizoma]
								Gancao	Glycyrrhiza uralensis Fisch. ex DC.[Fabaceae; Glycyrrhiza uralensis radix et rhizoma]
36	Xuedong An, Qing Zhang (2022)	English	Shugan Jieyu Capsule		no	Batch Number: S200501	no	Lianqiao	Forsythia suspensa (Thunb.) Vahl [Oleaceae; Forsythia suspensa fruit]
								Ciwujia	Eleutherococcus senticosus (Rupr. & Maxim.) Maxim.[Araliaceae; Eleutherococcus senticosus radix, rhizoma or stem]
37	Bowu Chen (2022)	English	Jingyin Gubiao Formula		Shanghai Wanshicheng State Medicine Products Co., Ltd	no	The extract was then filtered through absorbent gauze, and the filtrate was concentrated to plaster and then dried to produce the extract granules.	Jinyinhua	Lonicera japonica Thunb. [Pentaphylacaceae; Lonicera japonica flower bud] 9g
								Jingjie	Nepeta tenuifolia Benth.[Lamiaceae; Nepeta tenuifolia overground part] 9g
								Huangqi	Astragalus membranaceus Bunge [Leguminosae; Astragalus membranaceus radix] 12g
								Fangfeng	Saposhnikovia divaricata （Turcz.）Schischk. [Apiaceae; Saposhnikovia divaricata radix] 9g
								Huoxiang	Agastache rugosa (Fisch. & C.A.Mey.) Kuntze[ Lamiaceae; Agastache rugosa overground part] 9g
								Banlangen	Isatis tinctoria L.[Brassicaceae; Isatis tinctoria radix] 9g
								Jiegeng	Platycodon grandiflorus A.DC.[ Campanulaceae; Platycodon grandiflorus radix] 6g
								Lugen	Phragmites australis subsp. australis [ Poaceae; Phragmites australis rhizoma] 15g
								Baizhu	Atractylodes macrocephala Koidz.[Asteraceae; Atractylodes macrocephala rhizoma] 9g
								Gancao	Glycyrrhiza uralensis Fisch. ex DC.[Fabaceae; Glycyrrhiza uralensis radix et rhizoma] 9g
38	Yuqin Chen (2022)	English	Bufei Huoxue Capsules		Guangdong Lei Yun Shang Pharmaceutical Co., Ltd.	Batch number 022001	no	Buguzhi	Cullen corylifolium (L.) Medik.[ Fabaceae; Cullen corylifolium fruit] count for 40%
								Huangqi	Astragalus membranaceus Bunge [Leguminosae; Astragalus membranaceus radix] count for 40%
								Chishao	Paeonia lactiflora Pall. [Paeoniaceae; Paeonia lactiflora radix] count for 20%
39	Muhammad Raza Shah (2022)	English	Jinhua Qinggan Granules		Ju Xie Chang (Beijing) Pharmaceuticals Co., Ltd.	Batch number: 20200601	no		The full composition is the same as the NO.4 Can Duan (2020).
40	Wenguang Xia (2022)	English	Chinese Medicine Decoction	(a) Cold-damp constraint in the lung pattern , recommended prescription:	no	no	no	Mahuang	Ephedra dahurica Turcz.[ Ephedraceae; Ephedra dahurica herbaceous stem] 6g
								Kuxingren	Prunus armeniaca L.[Rosaceae; Prunus armeniaca seed] 15g
								Shigao	Gypsum 30g
								Yiyiren	Coix lacryma-jobi var. ma-yuen (Rom.Caill.) Stapf[ Poaceae; Coix lacryma-jobi seed kernel] 30g
								Cangzhu	Atractylodes lancea DC.[ Asteraceae; Atractylodes lancea rhizoma] 10g
								Huoxiang	Agastache rugosa (Fisch. & C.A.Mey.) Kuntze[ Lamiaceae; Agastache rugosa overground part] 15g
								Qinghao	Artemisia annua L. [Asteraceae; Artemisia annua overground part] 12g
								Huzhang	Reynoutria japonica Houtt.[Polygonaceae; Reynoutria japonica radix et rhizoma] 20g
								Mabiancao	Verbena officinalis L.[ Verbenaceae; Verbena officinalis overground part] 30g
								Lugen	Phragmites australis subsp. australis [ Poaceae; Phragmites australis rhizoma] 30g
								Zhizhi	Gardenia jasminoides J.Ellis[ Rubiaceae; Gardenia jasminoides fruit] 15g
								Gualou	Trichosanthes kirilowii Maxim.[Cucurbitaceae; Trichosanthes kirilowii fruit] 30g
								Dahuang	Rheum palmatum L.[Polygonaceae; Rheum palmatum radix et rhizoma] 6g
								Juhong	Citrus × aurantium L.[Rutaceae; Citrus × aurantium fruit bark] 15g
								Gancao	Glycyrrhiza uralensis Fisch. ex DC.[Fabaceae; Glycyrrhiza uralensis radix et rhizoma] 10g
				(b) Damp-heat accumulation in the lung pattern, recommended prescription:	no	no	no	Binlang	Areca catechu L.[Arecaceae; Areca catechu seed] 10g
								Caoguo	Lanxangia tsaoko (Crevost & Lemarié) M.F.Newman & Škorničk.[ Zingiberaceae; Lanxangia tsaoko fruit] 10g
								Houpo	Magnolia officinalis Rehder & E.H.Wilson[Magnoliaceae; Magnolia officinalis bark of branch, stem et radix] 10g
								Zhimu	Anemarrhena asphodeloides Bunge[ Asparagaceae; Anemarrhena asphodeloides rhizoma] 10g
								Huangqin	Scutellaria baicalensis Georgi [ Lamiaceae; Scutellaria baicalensis radix] 10g
								Chaihu	Bupleurum chinense DC. [Apiaceae; Bupleurum chinense radix] 10g
								Chishao	Paeonia lactiflora Pall. [Paeoniaceae; Paeonia lactiflora radix] 10g
								Lianqiao	Forsythia suspensa (Thunb.) Vahl [Oleaceae; Forsythia suspensa fruit] 15g
								Qinghao	Artemisia annua L. [Asteraceae; Artemisia annua overground part] 10g
								Cangzhu	Atractylodes lancea DC.[ Asteraceae; Atractylodes lancea rhizoma] 10g
								Gancao	Glycyrrhiza uralensis Fisch. ex DC.[Fabaceae; Glycyrrhiza uralensis radix et rhizoma] 5g
				(c) Cold-damp obstructing the lung pattern, recommended prescription:	no	no	no	Cangzhu	Atractylodes lancea DC.[ Asteraceae; Atractylodes lancea rhizoma] 15g
								Chenpi	Citrus × aurantium L.[Rutaceae; Citrus × aurantium fruit bark] 10g
								Houpo	Magnolia officinalis Rehder & E.H.Wilson[Magnoliaceae; Magnolia officinalis bark of branch, stem et radix] 10g
								Huoxiang	Agastache rugosa (Fisch. & C.A.Mey.) Kuntze[ Lamiaceae; Agastache rugosa overground part] 10g
								Caoguo	Lanxangia tsaoko (Crevost & Lemarié) M.F.Newman & Škorničk.[ Zingiberaceae; Lanxangia tsaoko fruit] 6g
								Mahuang	Ephedra dahurica Turcz.[ Ephedraceae; Ephedra dahurica herbaceous stem] 6g
								Qianghuo	Hansenia weberbaueriana (Fedde ex H.Wolff) Pimenov & Kljuykov[ Apiaceae; Hansenia weberbaueriana radix et rhizoma] 10g
								Shengjiang	Zingiber officinale Roscoe[ Zingiberaceae; Zingiber officinale rhizoma] 10g
								Binlang	Areca catechu L.[Arecaceae; Areca catechu seed] 10g
41	Ling Zhang (2022)	English	Lianhua Qingke tablets		Shijiazhuang Yiling Pharmaceutical Co., Ltd.	Batch number: A2005001	no	Mahuang	Ephedra dahurica Turcz.[ Ephedraceae; Ephedra dahurica herbaceous stem]
								Sangbaipi	Morus alba L.[Moraceae; Morus alba radix bark]
								Shigao	Gypsum
								Huangqin	Scutellaria baicalensis Georgi [ Lamiaceae; Scutellaria baicalensis radix]
								Kuxingren	Prunus armeniaca L.[Rosaceae; Prunus armeniaca seed]
								Lianqiao	Forsythia suspensa (Thunb.) Vahl [Oleaceae; Forsythia suspensa fruit]
								Jinyinhua	Lonicera japonica Thunb. [Pentaphylacaceae; Lonicera japonica flower bud]
								Banxia	Pinellia ternata (Thunb.) Makino[ Araceae; Pinellia ternata tuber]
								Zhebeimu	Fritillaria thunbergii Miq.[ Liliaceae; Fritillaria thunbergii bulblet]
								Qianhu	Peucedanum praeruptorum Dunn[Apiaceae; Peucedanum praeruptorum radix]
								Niubangzi	Arctium lappa L.[Asteraceae; Arctium lappa seed]
								Dahuang	Rheum palmatum L.[Polygonaceae; Rheum palmatum radix et rhizoma]
								Chenpi	Citrus × aurantium L.[Rutaceae; Citrus × aurantium fruit bark]
42	Muhui Hu (2022)	Chinese	Fuyang Kaibi Decoction		Harbin Sixth Hospital	no	no	Huangqi	Astragalus membranaceus Bunge [Leguminosae; Astragalus membranaceus radix] 20g
								Jinyinhua	Lonicera japonica Thunb. [Pentaphylacaceae; Lonicera japonica flower bud] 10g
								Lianqiao	Forsythia suspensa (Thunb.) Vahl [Oleaceae; Forsythia suspensa fruit] 20g
								Xuanshen	Scrophularia ningpoensis Hemsl.[Scrophulariaceae; Scrophularia ningpoensis radix] 15g
								Hehuanpi	Albizia julibrissin Durazz.[Fabaceae; Albizia julibrissin bark] 20g
								Baizhu	Atractylodes macrocephala Koidz.[Asteraceae; Atractylodes macrocephala rhizoma] 20g
								Chaihu	Bupleurum chinense DC. [Apiaceae; Bupleurum chinense radix] 15g
								Yujin	Curcuma wenyujin Y. H. Chen et C. Ling[Zingiberaceae; Curcuma wenyujin tuberous radix] 20g
								Shichangpu	Acorus calamus var. angustatus Besser[ Acoraceae; Acorus calamus rhizoma] 25g
								Caodoukou	Alpinia hainanensis K.Schum.[ Zingiberaceae; Alpinia hainanensis near ripe seed] 15g
								Zhike	Citrus × aurantium L.[Rutaceae; Citrus × aurantium unripe fruit] 20g
								Zhizhi	Gardenia jasminoides J.Ellis[ Rubiaceae; Gardenia jasminoides fruit] 15g
								Guanzhong	Dryopteris crassirhizoma Nakai[Dryopteridaceae; Dryopteris crassirhizoma rhizoma et petiole residues] 10g
								Danshen	Salvia miltiorrhiza Bunge [Lamiaceae; Salviae miltiorrhizae radix et rhizoma].20g
43	Hongwei Hu (2022)	Chinese	Chinese Medicine Decoction	1)Modified Yinqiao Powder and Sangju drink; Xiao Chai Hu Decoction	no	no	no	Jinyinhua	Lonicera japonica Thunb. [Pentaphylacaceae; Lonicera japonica flower bud] 15g
								Lianqiao	Forsythia suspensa (Thunb.) Vahl [Oleaceae; Forsythia suspensa fruit] 15g
								Sangye	Morus alba L.[Moraceae; Morus alba leaf] 12g
								Juhua	Chrysanthemum morifolium Ramat.[Asteraceae; Chrysanthemum morifolium capitulum] 12g
								Weijing	Phragmites australis (Cav.) Trin. ex Steud.[ Poaceae; Phragmites australis stem] 12g
								Chaihu	Bupleurum chinense DC. [Apiaceae; Bupleurum chinense radix] 12g
								Jiegeng	Platycodon grandiflorus A.DC.[ Campanulaceae; Platycodon grandiflorus radix] 9g
								Bohe	Mentha canadensis L.[Lamiaceae; Mentha canadensis overground part] 9g
								Jingjie	Nepeta tenuifolia Benth.[Lamiaceae; Nepeta tenuifolia overground part] 9g
								Dandouchi	Glycine max (L.) Merr. [Fabaceae; Fermented product of Glycine max seed] 9g
								Niubangzi	Arctium lappa L.[Asteraceae; Arctium lappa seed] 9g
								Zhuye	Phyllostachys glauca McClure[Poaceae; Phyllostachys glauca leaf] 9g
								Huangqin	Scutellaria baicalensis Georgi [ Lamiaceae; Scutellaria baicalensis radix] 9g
								Renshen	Panax ginseng C. A. Mey.[Araliaceae; Panax ginseng radix et rhizoma] 9g
								Banxia	Pinellia ternata (Thunb.) Makino[ Araceae; Pinellia ternata tuber] 9g
								Shengjiang	Zingiber officinale Roscoe[ Zingiberaceae; Zingiber officinale rhizoma] 9g
								Xingren	Prunus armeniaca L.[Rosaceae; Prunus armeniaca seed] 6g
								Gancao	Glycyrrhiza uralensis Fisch. ex DC.[Fabaceae; Glycyrrhiza uralensis radix et rhizoma] 6g
				2)Modified Zhisou Powder and Sangbei Powder; Xiao Xian Xiong Decoction;	no	no	no	Gualou	Trichosanthes kirilowii Maxim.[Cucurbitaceae; Trichosanthes kirilowii fruit] 20g
								Banxia	Pinellia ternata (Thunb.) Makino[ Araceae; Pinellia ternata tuber] 12g
								Jingjie	Nepeta tenuifolia Benth.[Lamiaceae; Nepeta tenuifolia overground part] 9g
								Baibu	Stemona sessilifolia（Miq.）Miq.[Stemonaceae; Stemona sessilifolia tuberous radix] 9g
								Baiqian	Vincetoxicum glaucescens (Decne.) C.Y.Wu & D.Z.Li[ Apocynaceae; Vincetoxicum glaucescens radix et rhizoma] 9g
								Sangye	Morus alba L.[Moraceae; Morus alba leaf] 9g
								Chuanbeimu	Fritillaria cirrhosa D.Don [Liliaceae; Fritillaria cirrhosa bulblet] 9g
								Huanglian	Coptis chinensis Franch.[Ranunculaceae; Coptis chinensis rhizoma] 6g
								Jiegeng	Platycodon grandiflorus A.DC.[ Campanulaceae; Platycodon grandiflorus radix] 6g
								Chenpi	Citrus × aurantium L.[Rutaceae; Citrus × aurantium fruit bark] 6g
								Gancao	The proccessed product of Glycyrrhiza uralensis Fisch. ex DC.[Fabaceae; Glycyrrhiza uralensis radix et rhizoma] 6g
				3)Modified Huopo Xialing Decoction and Modified Wangshi Lianpo Decoction	no	no	no	Lugen	Phragmites australis subsp. australis [ Poaceae; Phragmites australis rhizoma] 20g
								Yiyiren	Coix lacryma-jobi var. ma-yuen (Rom.Caill.) Stapf[ Poaceae; Coix lacryma-jobi seed kernel] 12g
								Huoxiang	Agastache rugosa (Fisch. & C.A.Mey.) Kuntze[ Lamiaceae; Agastache rugosa overground part] 9g
								Houpo	Magnolia officinalis Rehder & E.H.Wilson[Magnoliaceae; Magnolia officinalis bark of branch, stem et radix] 9g
								Jiangbanxia	The proccessed product of Pinellia ternata (Thunb.) Makino[ Araceae; Pinellia ternata tuber] 9g
								Fuling	Poria cocos（Schw.）Wolf [Polyporaceae; Poria cocos sclerotium] 9g
								Xingren	Prunus armeniaca L.[Rosaceae; Prunus armeniaca seed] 9g
								Zhuling	Polyporus umbellatus（Pers.） Fries [Polyporaceae; Polyporus umbellatus sclerotium] 9g
								Dandouchi	Glycine max (L.) Merr. [Fabaceae; Fermented product of Glycine max seed] 9g
								Zexie	Alisma plantago-aquatica L.[ Alismataceae; Alisma plantago-aquatica tuber] 9g
								Zhizhi	Gardenia jasminoides J.Ellis[ Rubiaceae; Gardenia jasminoides fruit] 9g
								Baidoukou	Wurfbainia vera (Blackw.) Škorničk. & A.D.Poulsen[Zingiberaceae; Wurfbainia vera fruit] 6g
								Huanglian	Coptis chinensis Franch.[Ranunculaceae; Coptis chinensis rhizoma] 6g
								Shichangpu	Acorus calamus var. angustatus Besser[ Acoraceae; Acorus calamus rhizoma] 6g
44	Xuedong An (2022)	English	Shengmai Drink		Tong Ren Tang Technologies Co., Ltd.	National medicine approval number ：Z11020363	no	Hongshen	Panax ginseng C. A. Mey.[Araliaceae; Panax ginseng radix et rhizoma after steaming]
								Wuweizi	Schisandra chinensis (Turcz.) Baill.[Schisandraceae; Schisandra chinensis fruit]
								Maidong	Ophiopogon japonicus (Thunb.) Ker Gawl.[ Asparagaceae; Ophiopogon japonicus tuberous radix]
45	Guobo Xu (2023)	Chinese	Ganghuo Kanggan Decoction		Shenzhen Third People's Hospital	no	no	Guanghuoxiang	Pogostemon cablin (Blanco) Benth.[ Lamiaceae; Pogostemon cablin overground part] 10g
								Gangmei	Ilex asprella Champ. ex Benth.[Aquifoliaceae; Ilex asprella radix et stem] 15g
								Jinyinhua	Lonicera japonica Thunb. [Pentaphylacaceae; Lonicera japonica flower bud] 10g
								Lianqiao	Forsythia suspensa (Thunb.) Vahl [Oleaceae; Forsythia suspensa fruit] 10g
								Jingjie	Nepeta tenuifolia Benth.[Lamiaceae; Nepeta tenuifolia overground part] 10g
								Fangfeng	Saposhnikovia divaricata （Turcz.）Schischk. [Apiaceae; Saposhnikovia divaricata radix] 10g
								Qianghuo	Hansenia weberbaueriana (Fedde ex H.Wolff) Pimenov & Kljuykov[ Apiaceae; Hansenia weberbaueriana radix et rhizoma] 10g
								Chaihu	Bupleurum chinense DC. [Apiaceae; Bupleurum chinense radix] 10g
								Cangzhu	Atractylodes lancea DC.[ Asteraceae; Atractylodes lancea rhizoma] 10g
									Human-created imitations of Gallstones of Bos taurus domesticus Gmelin 0.3g
46	Yue Zhang (2023)	Chinese	Mobile Cabin Hospital（No.1/ No.2 /No.4）Granules	1）Mobile Cabin Hospital No.1 Granules	Xi 'an Thoracic Surgery Hospital	no	no	Chaihu	Bupleurum chinense DC. [Apiaceae; Bupleurum chinense radix] 15g
								Huangqin	Scutellaria baicalensis Georgi [ Lamiaceae; Scutellaria baicalensis radix] 10g
								Banxia	Pinellia ternata (Thunb.) Makino[ Araceae; Pinellia ternata tuber] 10g
								Shengjiang	Zingiber officinale Roscoe[ Zingiberaceae; Zingiber officinale rhizoma] 10g
								Dazao	Ziziphus jujuba Mill.[ Rhamnaceae; Ziziphus jujuba fruit] 5g
								Dangshen	Codonopsis pilosula Nannf.[ Campanulaceae; Codonopsis pilosula radix] 8g
								Gancao	The proccessed product of Glycyrrhiza uralensis Fisch. ex DC.[Fabaceae; Glycyrrhiza uralensis radix et rhizoma] 5g
								Guizhi	Neolitsea cassia (L.) Kosterm.[ Lauraceae; Neolitsea cassia twig] 10g
								Baishao	Paeonia lactiflora Pall.[Paeoniaceae; Paeonia lactiflora radix] 10g
								Baibu	The proccessed product of Stemona sessilifolia（Miq.）Miq.[Stemonaceae; Stemona sessilifolia tuberous radix] 10g
				2）Mobile Cabin Hospital No.2 Granules	Xi 'an Thoracic Surgery Hospital	no	no	Gualoupi	Trichosanthes kirilowii Maxim.[Cucurbitaceae; Trichosanthes kirilowii fruit bark] 10g
								Qingbanxia	The proccessed product of Pinellia ternata (Thunb.) Makino[ Araceae; Pinellia ternata tuber] 15g
								Huangqin	Scutellaria baicalensis Georgi [ Lamiaceae; Scutellaria baicalensis radix] 10g
								Baibu	The proccessed product of Stemona sessilifolia（Miq.）Miq.[Stemonaceae; Stemona sessilifolia tuberous radix] 10g
								Qianhu	Peucedanum praeruptorum Dunn[Apiaceae; Peucedanum praeruptorum radix] 10g
								Baiqian	Vincetoxicum glaucescens (Decne.) C.Y.Wu & D.Z.Li[ Apocynaceae; Vincetoxicum glaucescens radix et rhizoma] 10g
								Gancao	The proccessed product of Glycyrrhiza uralensis Fisch. ex DC.[Fabaceae; Glycyrrhiza uralensis radix et rhizoma] 10g
								Jiegeng	Platycodon grandiflorus A.DC.[ Campanulaceae; Platycodon grandiflorus radix] 10g
								Jingjie	Nepeta tenuifolia Benth.[Lamiaceae; Nepeta tenuifolia overground part] 10g
								Ziwan	Aster tataricus L.f.[Asteraceae; Aster tataricus radix et rhizoma] 10g
								Chenpi	Citrus × aurantium L.[Rutaceae; Citrus × aurantium fruit bark] 10g
				3）Mobile Cabin Hospital No.4 Granules	Xi 'an Thoracic Surgery Hospital	no	no	Danggui	Angelica oreada (Diels) M.Hiroe[ Apiaceae; Angelica oreada radix] 10g
								Baishao	Paeonia lactiflora Pall.[Paeoniaceae; Paeonia lactiflora radix] 10g
								Chaihu	Bupleurum chinense DC. [Apiaceae; Bupleurum chinense radix] 10g
								Fushen	Poria cocos（Schw.）Wolf [Polyporaceae; The middle white part of sclerotium of Poria cocos] 15g
								Baizhu	Atractylodes macrocephala Koidz.[Asteraceae; Atractylodes macrocephala rhizoma] 10g
								Baibu	The proccessed product of Stemona sessilifolia（Miq.）Miq.[Stemonaceae; Stemona sessilifolia tuberous radix] 12g
								Hehuanpi	Albizia julibrissin Durazz.[Fabaceae; Albizia julibrissin bark] 30g
								Chuanxiong	Ligusticum chuanxiong Hort.[Apiaceae; Ligusticum chuanxiong rhizoma] 10g
								Suanzaoren	Ziziphus jujuba var. spinosa (Bunge) Hu ex H.F.Chow[Rhamnaceae; Ziziphus jujuba seed] 15g
								Zhimu	Anemarrhena asphodeloides Bunge[ Asparagaceae; Anemarrhena asphodeloides rhizoma] 10g
								Gancao	The proccessed product of Glycyrrhiza uralensis Fisch. ex DC.[Fabaceae; Glycyrrhiza uralensis radix et rhizoma] 5g
47	Jingrong Guo (2023)	Chinese	Jiuwei Qingwen Drink		Chongqing Hospital of Traditional Chinese Medicine	no	no	Sangye	Morus alba L.[Moraceae; Morus alba leaf]
								Xuanshen	Scrophularia ningpoensis Hemsl.[Scrophulariaceae; Scrophularia ningpoensis radix]
								Tianhuafen	Trichosanthes kirilowii Maxim.[Cucurbitaceae; Trichosanthes kirilowii radix]
								Binlang	Areca catechu L.[Arecaceae; Areca catechu seed]
								Jiegeng	Platycodon grandiflorus A.DC.[ Campanulaceae; Platycodon grandiflorus radix]
								Gancao	Glycyrrhiza uralensis Fisch. ex DC.[Fabaceae; Glycyrrhiza uralensis radix et rhizoma]
									The other three kinds of medicine are not provided
48	Ling Dong (2023)	Chinese	Qinglong Pihui Decoction	Qinglong Pihui Decoction	no	no	no	Mahuang	Ephedra dahurica Turcz.[ Ephedraceae; Ephedra dahurica herbaceous stem] 9g
								Kuxingren	Prunus armeniaca L.[Rosaceae; Prunus armeniaca seed] 10g
								Shigao	Gypsum 30g
								Guizhi	Neolitsea cassia (L.) Kosterm.[ Lauraceae; Neolitsea cassia twig] 9g
								Shengjiang	Zingiber officinale Roscoe[ Zingiberaceae; Zingiber officinale rhizoma] 9g
								Qianghuo	Hansenia weberbaueriana (Fedde ex H.Wolff) Pimenov & Kljuykov[ Apiaceae; Hansenia weberbaueriana radix et rhizoma] 9g
								Duhuo	Angelica biserrata (R.H.Shan & Yuan) C.Q.Yuan & R.H.Shan[ Apiaceae; Angelica biserrata radix] 9g
								Cangzhu	Atractylodes lancea DC.[ Asteraceae; Atractylodes lancea rhizoma] 9g
								Chuanxiong	The proccessed product of Ligusticum chuanxiong Hort.[Apiaceae; Ligusticum chuanxiong rhizoma] 6g
								Shegan	Iris domestica (L.) Goldblatt & Mabb.[ Iridaceae;Iris domestica rhizoma] 6g
								Chishao	Paeonia lactiflora Pall. [Paeoniaceae; Paeonia lactiflora radix] 9g
								Chaihu	Bupleurum chinense DC. [Apiaceae; Bupleurum chinense radix] 10g
								Baizhi	Angelica dahurica (Hoffm.) Benth. & Hook.f. ex Franch. & Sav.[ Apiaceae; Angelica dahurica radix] 9g
								Yiyiren	Coix lacryma-jobi var. ma-yuen (Rom.Caill.) Stapf[ Poaceae; Coix lacryma-jobi seed kernel] 15g
								Huoxiang	Agastache rugosa (Fisch. & C.A.Mey.) Kuntze[ Lamiaceae; Agastache rugosa overground part] 9g
								Jineijin	Gizzard-membrane of Gallus gallus domesticus Brisson 9g
								Gancao	Glycyrrhiza uralensis Fisch. ex DC.[Fabaceae; Glycyrrhiza uralensis radix et rhizoma] 6g
				If the nose is congested and runny, add				Xinyihua	Magnolia biondii Pamp.[Magnoliaceae; Magnolia biondii flower bud] 9g
								Cangerzi	Xanthium strumarium subsp. strumarium [Asteraceae; Xanthium strumarium fruit] 6g
				If the sore throat is obvious, add				Xuanshen	Scrophularia ningpoensis Hemsl.[Scrophulariaceae; Scrophularia ningpoensis radix] 9g
								Jinguolan	Paratinospora sagittata (Oliv.) Wei Wang[Menispermaceae; Paratinospora sagittata tuberous radix] 9g
				If the cough worsens, add				Sangye	Morus alba L.[Moraceae; Morus alba leaf] 9g
								Pipaye	Eriobotrya japonica (Thunb.) Lindl.[Rosaceae; Eriobotrya japonica leaf] 9g
				If epigastric fullness and vomiting are obvious, add				Jiangbanxia	The proccessed product of Pinellia ternata (Thunb.) Makino[ Araceae; Pinellia ternata tuber] 6g
								Houpo	Magnolia officinalis Rehder & E.H.Wilson[Magnoliaceae; Magnolia officinalis bark of branch, stem et radix] 6g
				If diarrhea is obvious, add				Qinpi	Fraxinus chinensis subsp. rhynchophylla (Hance) A.E.Murray[ Oleaceae; Fraxinus chinensis subsp stem et branch bark] 6g
								Fuling	Poria cocos（Schw.）Wolf [Polyporaceae; Poria cocos sclerotium] 6g
				If fatigue is obvious, add				Dangshen	Codonopsis pilosula Nannf.[ Campanulaceae; Codonopsis pilosula radix] 6g
								Dazao	Ziziphus jujuba Mill.[ Rhamnaceae; Ziziphus jujuba fruit] 6g
49	Xiangmin Wu (2023)	Chinese	Qingfei Liyan Mixture		Linyi Hospital of Traditional Chinese Medicine	Shandong Pharmaceutical Preparation Approval Number： Z14080019	no	Xuanshen	Scrophularia ningpoensis Hemsl.[Scrophulariaceae; Scrophularia ningpoensis radix]
								Shengdihuang	Rehmannia glutinosa (Gaertn.) DC.[Orobanchaceae; Rehmannia glutinosa tuberous radix]
								Maidong	Ophiopogon japonicus (Thunb.) Ker Gawl.[ Asparagaceae; Ophiopogon japonicus tuberous radix]
								Shihu	Dendrobium nobile Lindl.[ Orchidaceae; Dendrobium nobile stem]
								Chuanbeimu	Fritillaria cirrhosa D.Don [Liliaceae; Fritillaria cirrhosa bulblet]
								Mudanpi	Paeonia × suffruticosa Andrews[Paeoniaceae; Paeonia × suffruticosa bark]
								Baishao	Paeonia lactiflora Pall.[Paeoniaceae; Paeonia lactiflora radix]
								Muhudie	Oroxylum Vent.[ Bignoniaceae; Oroxylum seed]
								Bohe	Mentha canadensis L.[Lamiaceae; Mentha canadensis overground part]
								Chantui	Cryptotympana pustulata Fabricius [Cicadidae; Cryptotympana pustulata shell]
								Gancao	Glycyrrhiza uralensis Fisch. ex DC.[Fabaceae; Glycyrrhiza uralensis radix et rhizoma]
50	Guopeng Zhang (2023)	Chinese	Reduning Injection		no	National Drug Approval Number： Z20050217； Batch number： 191222	no	Qinghao	Artemisia annua L. [Asteraceae; Artemisia annua overground part]
								Rendongteng	Lonicera japonica Thunb.[ Caprifoliaceae; Lonicera japonica stem et branch]
								Zhizhi	Gardenia jasminoides J.Ellis[ Rubiaceae; Gardenia jasminoides fruit]
51	Zhenjie Xu (2023)	Chinese	Renyin Maxing Shigan Decoction	Renyin Maxing Shigan Decoction	no	no	no	Mahuang	Ephedra dahurica Turcz.[ Ephedraceae; Ephedra dahurica herbaceous stem] 10g
								Kuxingren	Prunus armeniaca L.[Rosaceae; Prunus armeniaca seed] 10g
								Shigao	Gypsum 20g
								Gancao	The proccessed product of Glycyrrhiza uralensis Fisch. ex DC.[Fabaceae; Glycyrrhiza uralensis radix et rhizoma] 6g
								Fuling	Poria cocos（Schw.）Wolf [Polyporaceae; Poria cocos sclerotium] 15g
								Baizhu	Atractylodes macrocephala Koidz.[Asteraceae; Atractylodes macrocephala rhizoma] 10g
								Huangqi	Astragalus membranaceus Bunge [Leguminosae; Astragalus membranaceus radix] 12g
								Beishashen	Glehnia F.Schmidt[Apiaceae; Glehnia radix] 10g
								Shaji	Hippophae rhamnoides L.[Elaeagnaceae; Hippophae rhamnoides fruit] 3g
				If the amount of sputum is large, add				Yuxingcao	Houttuynia cordata Thunb.[ Saururaceae; Houttuynia cordata whole plant or overground part] 20g
								Gualou	Trichosanthes kirilowii Maxim.[Cucurbitaceae; Trichosanthes kirilowii fruit] 20g
				If lung Yin deficiency, add	no			Xianzhuli	Phyllostachys glauca McClure[Poaceae; leached liquid of Phyllostachys glauca McClure stem after heating] 10g
				If lungs heat, add				Daqingye	Isatis tinctoria L. [ Brassicaceae; Isatis tinctoria leaf] 20g
								Zicao	Arnebia euchroma I.M.Johnst.[Boraginaceae; Arnebia euchroma radix] 15g
52	Huixia Yang （2023）	Chinese	Sanao Decoction and Didang decoction	Sanao Decoction and Didang decoction	Affiliated Hospital of Chengdu University of Traditional Chinese Medicine	no	no	Mahuang	Ephedra dahurica Turcz.[ Ephedraceae; Ephedra dahurica herbaceous stem] 15g
								Kuxingren	Prunus armeniaca L.[Rosaceae; Prunus armeniaca seed] 15g
								Gancao	Glycyrrhiza uralensis Fisch. ex DC.[Fabaceae; Glycyrrhiza uralensis radix et rhizoma] 10g
								Mengchong	Arylotus bivittiateinus Takahasi[Tabanida; Arylotus bivittiateinus dried body] 10g
								Shuizhi	Whitmania pigra Whitman[Hirudinidae;Whitmania pigra dried body] 10g
								Taoren	Prunus persica (L.) Batsch[Rosaceae; Prunus persica seed] 15g
								Shudahuang	The proccessed product of Rheum palmatum L.[Polygonaceae; Rheum palmatum radix et rhizoma] 5g
								Zelan	Lycopus lucidus var. lucidus[ Lamiaceae; Lycopus lucidus overground part] 20g
								Yimucao	Leonurus japonicus Houtt.[Lamiaceae; Leonurus japonicus overground part] 20g
								Jiegeng	Platycodon grandiflorus A.DC.[ Campanulaceae; Platycodon grandiflorus radix] 15g
								Ziwan	Aster tataricus L.f.[Asteraceae; Aster tataricus radix et rhizoma] 15g
								Zhike	Citrus × aurantium L.[Rutaceae; Citrus × aurantium unripe fruit] 15g
				If the tongue is pale and the fur is white, add				Fuling	Poria cocos（Schw.）Wolf [Polyporaceae; Poria cocos sclerotium]
								Ganjiang	Zingiber officinale Roscoe[ Zingiberaceae; Zingiber officinale rhizoma]
								Xixin	Asarum sieboldii Miq.[ Aristolochiaceae; Asarum sieboldii radix et rhizoma]
				If the tongue is red and the fur is yellow, add				Lugen	Phragmites australis subsp. australis [ Poaceae; Phragmites australis rhizoma]
								Yiyiren	Coix lacryma-jobi var. ma-yuen (Rom.Caill.) Stapf[ Poaceae; Coix lacryma-jobi seed kernel]
								Dongguaren	Benincasa hispida Cogn.[ Cucurbitaceae; Benincasa hispida seed]
53	Qingquan Liu (2023)	Chinese	Suhexiang Pills		Leiyunshang Pharmaceutical Group Co., LTD	Batch number：UB35036	no	Suhexiang	Liquidambar orientalis Mill. [Altingiaceae; Liquidambar orientalis resin]
								Anxixiang	Styrax tonkinensis Craib ex Hartwich[ Styracaceae; Styrax tonkinensis resin]
								Bingpian	The proccessed product of Dryobalanops aromatica C.F.Gaertn.[ Dipterocarpaceae; Dryobalanops aromatica resin]
								Shuiniujiao	Bubalus bubalis Linnaeus[Bovidae; Bubalus bubalis Linnaeus hore]
								Shexiang	Moschus berezovskii Flerov[Moschidae; mature male Moschus berezovskii sachet dry secretion]
								Tanxiang	Santalum album L.[Santalaceae; Santalum album heartwood]
								Chenxiang	Aquilaria sinensis (Lour.) Spreng.[Thymelaeaceae; Aquilaria sinensis wood containing resins]
								Dingxiang	Eugenia caryophyllata Thunb.[Myrtaceae;Eugenia caryophyllata flower bud]
								Xiangfu	Cyperus rotundus L.[Cyperaceae; Cyperus rotundus rhizoma]
								Muxiang	Saussurea costus (Falc.) Lipsch.[Asteraceae; Saussurea costus radix]
								Ruxiang	Boswellia sacra Flück.[Burseraceae; Boswellia sacra resin]
								Biba	Piper longum L.[Piperaceae; Piper longum ear]
								Baizhu	Atractylodes macrocephala Koidz.[Asteraceae; Atractylodes macrocephala rhizoma]
								Hezirou	Terminalia chebula Retz.[Combretaceae; Terminalia chebula fruit]
								Zhusha	Cinnabar（mainly containing mercury sulfide）
54	Junjie Liu (2023)	Chinese	Tanreqing Injection		no	no	no	Huangqin	Scutellaria baicalensis Georgi [ Lamiaceae; Scutellaria baicalensis radix]
								Xiongdanfen	Selenaretos thibetanus Cuvier[Ursidae; Selenaretos thibetanus bile]
								Shanyangjiao	Capra hircus Linnaeus[Bovidae; Capra hircus hore]
								Lianqiao	Forsythia suspensa (Thunb.) Vahl [Oleaceae; Forsythia suspensa fruit]
								Jinyinhua	Lonicera japonica Thunb. [Pentaphylacaceae; Lonicera japonica flower bud]
55	Xueshuai Dai (2023)	Chinese	Xiaju Huayu Capsule		Weifang Hospital of Traditional Chinese Medicine	no	no	Taizishen	Pseudostellaria heterophylla (Miq.) Pax[ Caryophyllaceae; Pseudostellaria heterophylla tuberous radix]
								Maidong	Ophiopogon japonicus (Thunb.) Ker Gawl.[ Asparagaceae; Ophiopogon japonicus tuberous radix]
								Wuweizi	Schisandra chinensis (Turcz.) Baill.[Schisandraceae; Schisandra chinensis fruit]
								Fuling	Poria cocos（Schw.）Wolf [Polyporaceae; Poria cocos sclerotium]
								Banxia	Pinellia ternata (Thunb.) Makino[ Araceae; Pinellia ternata tuber]
								Zhishi	Citrus × aurantium L.[Rutaceae; Citrus × aurantium fruitlet]
								Juhong	Citrus × aurantium L.[Rutaceae; Citrus × aurantium fruit bark]
								Shichangpu	Acorus calamus var. angustatus Besser[ Acoraceae; Acorus calamus rhizoma]
								Jiangxiang	Dalbergia odorifera T.C.Chen[Fabaceae; Dalbergia odorifera heartwood]
								Danshen	Salvia miltiorrhiza Bunge [Lamiaceae; Salviae miltiorrhizae radix et rhizoma].
								Danggui	Angelica oreada (Diels) M.Hiroe[ Apiaceae; Angelica oreada radix]
								Yujin	Curcuma wenyujin Y. H. Chen et C. Ling[Zingiberaceae; Curcuma wenyujin tuberous radix]
								Xuanfuhua	Inula japonica Thunb.[ Asteraceae; Inula japonica capitulum]
								Suanzaoren	Ziziphus jujuba var. spinosa (Bunge) Hu ex H.F.Chow[Rhamnaceae; Ziziphus jujuba seed]
								Yuanzhi	Polygala tenuifolia Willd. [Polygalaceae; Polygala tenuifolia radix]
56	Tong Zhou (2023)	Chinese	Chonglian Oral Liquid		Anhui Provincial Hospital of Traditional Chinese Medicine	Anhui Pharmaceutical Preparation Approval Number： Z20050069；Batch number： 20221208	no	Chonglou	Paris yunnanensis Franch.[ Melanthiaceae; Paris yunnanensis rhizoma]
								Lianqiao	Forsythia suspensa (Thunb.) Vahl [Oleaceae; Forsythia suspensa fruit]
								Huangqin	Scutellaria baicalensis Georgi [ Lamiaceae; Scutellaria baicalensis radix]
								Shegan	Iris domestica (L.) Goldblatt & Mabb.[ Iridaceae;Iris domestica rhizoma]
								Daqingye	Isatis tinctoria L. [ Brassicaceae; Isatis tinctoria leaf]
								Banlangen	Isatis tinctoria L.[Brassicaceae; Isatis tinctoria radix]
								Gancao	Glycyrrhiza uralensis Fisch. ex DC.[Fabaceae; Glycyrrhiza uralensis radix et rhizoma]
57	Bangjiang Fang (2023)	Chinese	Suhexiang Pills		Leiyunshang Pharmaceutical Group Co., LTD	National Drug Approval Number： Z32020480； Batch number：UB35039	no	Suhexiang	Liquidambar orientalis Mill. [Altingiaceae; Liquidambar orientalis resin]
								Anxixiang	Styrax tonkinensis Craib ex Hartwich[ Styracaceae; Styrax tonkinensis resin]
								Bingpian	The proccessed product of Dryobalanops aromatica C.F.Gaertn.[ Dipterocarpaceae; Dryobalanops aromatica resin]
								Shuiniujiao	Bubalus bubalis Linnaeus[Bovidae; Bubalus bubalis hore]
								Shexiang	Moschus berezovskii Flerov[Moschidae; mature male Moschus berezovskii sachet dry secretion]
								Tanxiang	Santalum album L.[Santalaceae; Santalum album heartwood]
								Chenxiang	Aquilaria sinensis (Lour.) Spreng.[Thymelaeaceae; Aquilaria sinensis wood containing resins]
								Dingxiang	Eugenia caryophyllata Thunb.[Myrtaceae;Eugenia caryophyllata flower bud]
								Xiangfu	Cyperus rotundus L.[Cyperaceae; Cyperus rotundus rhizoma]
								Muxiang	Saussurea costus (Falc.) Lipsch.[Asteraceae; Saussurea costus radix]
								Ruxiang	Boswellia sacra Flück.[Burseraceae; Boswellia sacra resin]
								Biba	Piper longum L.[Piperaceae; Piper longum ear]
								Baizhu	Atractylodes macrocephala Koidz.[Asteraceae; Atractylodes macrocephala rhizoma]
								Hezirou	Terminalia chebula Retz.[Combretaceae; Terminalia chebula fruit]
								Zhusha	Cinnabar（mainly containing mercury sulfide）
58	Chaodong Yao (2023)	Chinese	Jiemai gandu zhisou recipe		Affiliated Hospital of Chengdu University of Traditional Chinese Medicine	no	no	Huangqin	Scutellaria baicalensis Georgi [ Lamiaceae; Scutellaria baicalensis radix] 15g
								Shegan	Iris domestica (L.) Goldblatt & Mabb.[ Iridaceae;Iris domestica rhizoma] 12g
								Jiegeng	Platycodon grandiflorus A.DC.[ Campanulaceae; Platycodon grandiflorus radix] 12g
								Maidong	Ophiopogon japonicus (Thunb.) Ker Gawl.[ Asparagaceae; Ophiopogon japonicus tuberous radix] 12g
								Fuling	Poria cocos（Schw.）Wolf [Polyporaceae; Poria cocos sclerotium] 12g
								Fabanxia	The proccessed product of Pinellia ternata (Thunb.) Makino[ Araceae; Pinellia ternata tuber] 12g
								Chenpi	Citrus × aurantium L.[Rutaceae; Citrus × aurantium fruit bark] 10g
								Zhike	Citrus × aurantium L.[Rutaceae; Citrus × aurantium unripe fruit] 12g
								Zhuru	Bambusa tuldoides Munro[Poaceae; intermediate layer of the stem of Bambusa tuldoides]10g
								Nanshashen	Adenophora stricta Miq.[Campanulaceae; Adenophora stricta radix] 30g
								Xingren	Prunus armeniaca L.[Rosaceae; Prunus armeniaca seed] 12g
								Ziwan	Aster tataricus L.f.[Asteraceae; Aster tataricus radix et rhizoma] 12g
								Kuandonghua	Tussilago farfara L. [Asteraceae; Tussilago farfara flower bud] 12g
								Gancao	Glycyrrhiza uralensis Fisch. ex DC.[Fabaceae; Glycyrrhiza uralensis radix et rhizoma] 6g
59	Tao Li (2023)	English	Xuanfei Baidu Decoction		Sichuan New Green Pharmaceutical Technology Development Co. Ltd.	no	no	Mahuang	Ephedra dahurica Turcz.[ Ephedraceae; Ephedra dahurica herbaceous stem]
								Shigao	Gypsum
								Cangzhu	Atractylodes lancea DC.[ Asteraceae; Atractylodes lancea rhizoma]
								Guanghuoxiang	Pogostemon cablin (Blanco) Benth.[ Lamiaceae; Pogostemon cablin overground part]
								Qinghao	Artemisia annua L. [Asteraceae; Artemisia annua overground part]
								Huzhang	Reynoutria japonica Houtt.[Polygonaceae; Reynoutria japonica radix et rhizoma]
								Mabiancao	Verbena officinalis L.[ Verbenaceae; Verbena officinalis overground part]
								Yiyiren	Coix lacryma-jobi var. ma-yuen (Rom.Caill.) Stapf[ Poaceae; Coix lacryma-jobi seed kernel]
								Lugen	Phragmites australis subsp. australis [ Poaceae; Phragmites australis rhizoma]
								Tinglizi	Descurainia sophia (L.) Webb ex Prantl[ Brassicaceae; Descurainia sophia seed]
								Kuxingren	Prunus armeniaca L.[Rosaceae; Prunus armeniaca seed]
								Juhong	Citrus × aurantium L.[Rutaceae; Citrus × aurantium fruit bark]
								Gancao	Glycyrrhiza uralensis Fisch. ex DC.[Fabaceae; Glycyrrhiza uralensis radix et rhizoma]
60	Zhuo Yu (2023)	English	Huashi Baidu Granule		no	no	no	Mahuang	Ephedra dahurica Turcz.[ Ephedraceae; Ephedra dahurica herbaceous stem]
								Xingren	Prunus armeniaca L.[Rosaceae; Prunus armeniaca L.seed]
								Shigao	Gypsum
								Gancao	Glycyrrhiza uralensis Fisch. ex DC.[Fabaceae; Glycyrrhiza uralensis radix et rhizoma]
								Huoxiang	Agastache rugosa (Fisch. & C.A.Mey.) Kuntze[ Lamiaceae; Agastache rugosa overground part]
								Houpo	Magnolia officinalis Rehder & E.H.Wilson[Magnoliaceae; Magnolia officinalis bark of branch, stem et radix]
								Cangzhu	Atractylodes lancea DC.[ Asteraceae; Atractylodes lancea rhizoma]
								Caoguo	Lanxangia tsaoko (Crevost & Lemarié) M.F.Newman & Škorničk.[ Zingiberaceae; Lanxangia tsaoko fruit]
								Fabanxia	The proccessed product of Pinellia ternata (Thunb.) Makino[ Araceae; Pinellia ternata tuber]
								Fuling	Poria cocos（Schw.）Wolf [Polyporaceae; Poria cocos sclerotium]
								Dahuang	Rheum palmatum L.[Polygonaceae; Rheum palmatum radix et rhizoma]
								Huangqi	Astragalus membranaceus Bunge [Leguminosae; Astragalus membranaceus radix]
								Tinglizi	Descurainia sophia (L.) Webb ex Prantl[ Brassicaceae; Descurainia sophia seed]
								Chishao	Paeonia lactiflora Pall. [Paeoniaceae; Paeonia lactiflora radix]
61	Jiande Chen (2023)	English	Huashi Baidu Granule		Guangdong Yifang Pharmaceutical Co., Ltd	no	no	Mahuang	Ephedra dahurica Turcz.[ Ephedraceae; Ephedra dahurica herbaceous stem]
								Xingren	Prunus armeniaca L.[Rosaceae; Prunus armeniaca seed]
								Shigao	Gypsum
								Gancao	Glycyrrhiza uralensis Fisch. ex DC.[Fabaceae; Glycyrrhiza uralensis radix et rhizoma]
								Huoxiang	Agastache rugosa (Fisch. & C.A.Mey.) Kuntze[ Lamiaceae; Agastache rugosa overground part]
								Houpo	Magnolia officinalis Rehder & E.H.Wilson[Magnoliaceae; Magnolia officinalis bark of branch, stem et radix]
								Cangzhu	Atractylodes lancea DC.[ Asteraceae; Atractylodes lancea rhizoma]
								Caoguo	Lanxangia tsaoko (Crevost & Lemarié) M.F.Newman & Škorničk.[ Zingiberaceae; Lanxangia tsaoko fruit]
								Fabanxia	The proccessed product of Pinellia ternata (Thunb.) Makino[ Araceae; Pinellia ternata tuber]
								Fuling	Poria cocos（Schw.）Wolf [Polyporaceae; Poria cocos sclerotium]
								Dahuang	Rheum palmatum L.[Polygonaceae; Rheum palmatum radix et rhizoma]
								Huangqi	Astragalus membranaceus Bunge [Leguminosae; Astragalus membranaceus radix]
								Tinglizi	Descurainia sophia (L.) Webb ex Prantl[ Brassicaceae; Descurainia sophia seed]
								Chishao	Paeonia lactiflora Pall. [Paeoniaceae; Paeonia lactiflora radix]
62	Jinping Zheng (2023)	English	Lianhua Qingwen Capsules		Shijiazhuang Yiling Pharmaceutical Co. Ltd	no			The full composition is the same as the NO.41 Ling Zhang (2022)
63	Cunqing Yang (2023)	English	Xiaoyao Capsule		no	SFDA approval No. Z20050543	no	Chaihu	Bupleurum chinense DC. [Apiaceae; Bupleurum chinense radix]
								Danggui	Angelica oreada (Diels) M.Hiroe[ Apiaceae; Angelica oreada radix]
								Baishao	Paeonia lactiflora Pall.[Paeoniaceae; Paeonia lactiflora radix]
								Baizhu	Atractylodes macrocephala Koidz.[Asteraceae; Atractylodes macrocephala rhizoma]
								Fuling	Poria cocos（Schw.）Wolf [Polyporaceae; Poria cocos sclerotium]
								Shengjiang	Zingiber officinale Roscoe[ Zingiberaceae; Zingiber officinale rhizoma]
								Bohe	Mentha canadensis L.[Lamiaceae; Mentha canadensis overground part]
								Gancao	The proccessed product of Glycyrrhiza uralensis Fisch. ex DC.[Fabaceae; Glycyrrhiza uralensis radix et rhizoma]
64	Weike Li (2024)	Chinese	Bufei Huoxue Capsules		Guangdong Leiyunshang Pharmaceutical Co., LTD	National Drug Approval Number ：Z20030063； Batch number： 522304	no	Huangqi	Astragalus membranaceus Bunge [Leguminosae; Astragalus membranaceus radix]
								Chishao	Paeonia lactiflora Pall. [Paeoniaceae; Paeonia lactiflora radix]
								Buguzhi	Cullen corylifolium (L.) Medik.[ Fabaceae; Cullen corylifolium fruit]
65	Rui Han (2024)	Chinese	Modified Zhizi Chi Decoction		no	no		Zhizhi	Gardenia jasminoides J.Ellis[ Rubiaceae; Gardenia jasminoides fruit] 12g
								Dandouchi	Glycine max (L.) Merr. [Fabaceae; Fermented product of Glycine max seed] 12g
								Shenglonggu	Fossils of the bones of ancient mammals or the incisor fossils of elephants. 20g
								Muli	Ostrea gigas Thunberg[Ostreidae; Ostrea gigas shell] 20g
66	Xiangmin Wu (2024)	Chinese	Guipi Mixture		Zhejiang Guoguang Biopharmaceutical Co., LTD	National Drug Approval Number： Z36021322	no	Dangshen	Codonopsis pilosula Nannf.[ Campanulaceae; Codonopsis pilosula radix]
								Gancao	The proccessed product of Glycyrrhiza uralensis Fisch. ex DC.[Fabaceae; Glycyrrhiza uralensis radix et rhizoma]
								Suanzaoren	Ziziphus jujuba var. spinosa (Bunge) Hu ex H.F.Chow[Rhamnaceae; Ziziphus jujuba seed]
								Muxiang	Saussurea costus (Falc.) Lipsch.[Asteraceae; Saussurea costus radix]
								Baizhu	Atractylodes macrocephala Koidz.[Asteraceae; Atractylodes macrocephala rhizoma] 15g
								Fuling	Poria cocos（Schw.）Wolf [Polyporaceae; Poria cocos sclerotium]
								Longyanrou	Dimocarpus longan Lour.[ Sapindaceae; Dimocarpus longan aril]
								Dazao	Ziziphus jujuba Mill.[ Rhamnaceae; Ziziphus jujuba fruit]
								Huangqi	The proccessed product of Astragalus membranaceus Bunge [Leguminosae; Astragalus membranaceus radix]
								Yuanzhi	Polygala tenuifolia Willd. [Polygalaceae; Polygala tenuifolia radix]
								Danggui	Angelica oreada (Diels) M.Hiroe[ Apiaceae; Angelica oreada radix]
								Shengjiang	Zingiber officinale Roscoe[ Zingiberaceae; Zingiber officinale rhizoma]
									Sodium benzoate

## Sheet: Supplementary Table 12
No.	Pinyin	The name of formulas composition
1	Danshen	Salvia miltiorrhiza Bunge [Lamiaceae; Salviae miltiorrhizae radix et rhizoma].
2	Qinghao	Artemisia annua L. [Asteraceae; Artemisia annua overground part]
3	Huangqi/Shenghuangqi	Astragalus membranaceus Bunge [Leguminosae; Astragalus membranaceus radix]
4	Zhihuangqi	The proccessed product of Astragalus membranaceus Bunge [Leguminosae; Astragalus membranaceus radix]
5	Shancigu	Cremastra appendiculata (D.Don) Makino [Orchidaceae; Cremastra appendiculata Pseudobulb]
6	Lianqiao	Forsythia suspensa (Thunb.) Vahl [Oleaceae; Forsythia suspensa fruit]
7	Huangqin	Scutellaria baicalensis Georgi [ Lamiaceae; Scutellaria baicalensis radix]
8	Jinyinhua	Lonicera japonica Thunb. [Pentaphylacaceae; Lonicera japonica flower bud]
9	Daqingye	Isatis tinctoria L. [ Brassicaceae; Isatis tinctoria leaf]
10	Chaihu	Bupleurum chinense DC. [Apiaceae; Bupleurum chinense radix]
11	Chantui	Cryptotympana pustulata Fabricius [Cicadidae; Cryptotympana pustulata shell]
12	Qianhu	Peucedanum praeruptorum Dunn[Apiaceae; Peucedanum praeruptorum radix]
13	Chuanbeimu	Fritillaria cirrhosa D.Don [Liliaceae; Fritillaria cirrhosa bulblet]
14	Zhebeimu	Fritillaria thunbergii Miq.[ Liliaceae; Fritillaria thunbergii bulblet]
15	Wumei	Prunus mume（Sieb.）Sieb.etZucc.[Rosaceae；Prunus mume near ripe fruit]
16	Xuanshen	Scrophularia ningpoensis Hemsl.[Scrophulariaceae; Scrophularia ningpoensis radix]
17	Fuling	Poria cocos（Schw.）Wolf [Polyporaceae; Poria cocos sclerotium]
18	Taizishen	Pseudostellaria heterophylla (Miq.) Pax[ Caryophyllaceae; Pseudostellaria heterophylla tuberous radix]
19	Dangshen	Codonopsis pilosula Nannf.[ Campanulaceae; Codonopsis pilosula radix]
20	Ziwan	Aster tataricus L.f.[Asteraceae; Aster tataricus radix et rhizoma]
21	Sangye	Morus alba L.[Moraceae; Morus alba leaf]
22	Muli	Ostrea gigas Thunberg[Ostreidae; Ostrea gigas shell]
23	Danggui	Angelica oreada (Diels) M.Hiroe[ Apiaceae; Angelica oreada radix]
24	Honghua	Carthamus tinctorius L. [Asteraceae; Carthamus tinctorius flower]
25	Chuanxiong	Ligusticum chuanxiong Hort.[Apiaceae; Ligusticum chuanxiong rhizoma]
26	Jiuchuanxiong	The proccessed product of Ligusticum chuanxiong Hort.[Apiaceae; Ligusticum chuanxiong rhizoma]
27	Chishao	Paeonia lactiflora Pall. [Paeoniaceae; Paeonia lactiflora radix]
28	Mahuang	Ephedra dahurica Turcz.[ Ephedraceae; Ephedra dahurica herbaceous stem]
29	Xingren/Kuxingren	Prunus armeniaca L.[Rosaceae; Prunus armeniaca seed]
30	Zhimu	Anemarrhena asphodeloides Bunge[ Asparagaceae; Anemarrhena asphodeloides rhizoma]
31	Niubangzi	Arctium lappa L.[Asteraceae; Arctium lappa seed]
32	Bohe	Mentha canadensis L.[Lamiaceae; Mentha canadensis overground part]
33	Gancao/Shenggancao	Glycyrrhiza uralensis Fisch. ex DC.[Fabaceae; Glycyrrhiza uralensis radix et rhizoma]
34	Zhigancao	The proccessed product of Glycyrrhiza uralensis Fisch. ex DC.[Fabaceae; Glycyrrhiza uralensis radix et rhizoma]
35	Xuanfuhua	Inula japonica Thunb.[ Asteraceae; Inula japonica capitulum]
36	Wuweizi	Schisandra chinensis (Turcz.) Baill.[Schisandraceae; Schisandra chinensis fruit]
37	Mudanpi	Paeonia × suffruticosa Andrews[Paeoniaceae; Paeonia × suffruticosa bark]
38	Maidong	Ophiopogon japonicus (Thunb.) Ker Gawl.[ Asparagaceae; Ophiopogon japonicus tuberous radix]
39	Guizhi	Neolitsea cassia (L.) Kosterm.[ Lauraceae; Neolitsea cassia twig]
40	Ganjiang/shengjiang	Zingiber officinale Roscoe[ Zingiberaceae; Zingiber officinale rhizoma]
41	Danzhuye	Lophatherum gracile Brongn. [Poaceae; Lophatherum gracile stem et leaf]
42	Dazao	Ziziphus jujuba Mill.[ Rhamnaceae; Ziziphus jujuba fruit]
43	Sangbaipi	Morus alba L.[Moraceae; Morus alba radix bark]
44	Shanyinhua	Lonicera macrantha Spreng.[ Caprifoliaceae; Lonicera macrantha flower bud]
45	Dahuang	Rheum palmatum L.[Polygonaceae; Rheum palmatum radix et rhizoma]
46	Shudahuang	The proccessed product of Rheum palmatum L.[Polygonaceae; Rheum palmatum radix et rhizoma]
47	Baizhu	Atractylodes macrocephala Koidz.[Asteraceae; Atractylodes macrocephala rhizoma]
48	Baibiandou	Lablab purpureus subsp. Purpureus[Fabaceae; Lablab purpureus subsp seed]
49	Chenpi	Citrus × aurantium L.[Rutaceae; Citrus × aurantium fruit bark]
50	Shanyao	Dioscorea oppositifolia L.[Dioscoreaceae; Dioscorea oppositifolia rhizoma]
51	Jiegeng	Platycodon grandiflorus A.DC.[ Campanulaceae; Platycodon grandiflorus radix]
52	Houpo	Magnolia officinalis Rehder & E.H.Wilson[Magnoliaceae; Magnolia officinalis bark of branch, stem et radix]
53	Dihuang/Shengdihuang	Rehmannia glutinosa (Gaertn.) DC.[Orobanchaceae; Rehmannia glutinosa tuberous radix]
54	Jianghuang	Curcuma Longa L.[Zingiberaceae; Curcuma Longa rhizoma]
55	Zhike	Citrus × aurantium L.[Rutaceae; Citrus × aurantium unripe fruit]
56	Caoguo	Lanxangia tsaoko (Crevost & Lemarié) M.F.Newman & Škorničk.[ Zingiberaceae; Lanxangia tsaoko fruit]
57	Doukou/Baidoukou	Wurfbainia vera (Blackw.) Škorničk. & A.D.Poulsen[Zingiberaceae; Wurfbainia vera fruit]
58	Juhua	Chrysanthemum morifolium Ramat.[Asteraceae; Chrysanthemum morifolium capitulum]
59	Yiyiren	Coix lacryma-jobi var. ma-yuen (Rom.Caill.) Stapf[ Poaceae; Coix lacryma-jobi seed kernel]
60	Banlangen	Isatis tinctoria L.[Brassicaceae; Isatis tinctoria radix]
61	Mianmaguanzhong	Dryopteris crassirhizoma Nakai[Dryopteridaceae; Dryopteris crassirhizoma rhizoma et petiole residues]
62	Yuxingcao	Houttuynia cordata Thunb.[ Saururaceae; Houttuynia cordata whole plant or overground part]
63	Guanghuoxiang	Pogostemon cablin (Blanco) Benth.[ Lamiaceae; Pogostemon cablin overground part]
64	Hongjingtian	Rhodiola crenulata （Hook. f. et Thoms. ）H. Ohba[Crassulaceae; Rhodiola crenulata radix et rhizoma]
65	Renshen	Panax ginseng C. A. Mey.[Araliaceae; Panax ginseng radix et rhizoma]
66	Shengma	Actaea heracleifolia (Kom.) J.Compton[ Ranunculaceae; Actaea heracleifolia rhizoma]
67	Lugen	Phragmites australis subsp. australis [ Poaceae; Phragmites australis rhizoma]
68	Shanzha	Crataegus pinnatifida var. pinnatifida [Rosaceae; Crataegus pinnatifida fruit]
69	Maiya	Hordeum vulgare L. [Poaceae; Hordeum vulgare germinated ripe fruit]
70	Cangzhu	Atractylodes lancea DC.[ Asteraceae; Atractylodes lancea rhizoma]
71	Baiguo	Ginkgo biloba L.[Ginkgoaceae; Ginkgo biloba seed]
72	Tinglizi	Descurainia sophia (L.) Webb ex Prantl[ Brassicaceae; Descurainia sophia seed]
73	Banxia	Pinellia ternata (Thunb.) Makino[ Araceae; Pinellia ternata tuber]
74	Zisuzi	Perilla frutescens(L.) Britt.[Lamiaceae; Perilla frutescens fruit]
75	Kuandonghua	Tussilago farfara L. [Asteraceae; Tussilago farfara flower bud]
76	Baihe	Lilium brownii var. viridulum Baker[Liliaceae; Lilium brownii fleshy scaly leaf]
77	Hehuanpi	Albizia julibrissin Durazz.[Fabaceae; Albizia julibrissin bark]
78	Digupi	Lycium chinense Mill.[Solanaceae; Lycium chinense radix bark]
79	Hongteng/Daxueteng	Sargentodoxa cuneata (Oliv.) Rehder & E.H.Wilson[Lardizabalaceae；Sargentodoxa cuneata vine et stem]
80	Pugongying	Taraxacum mongolicum Hand.-Mazz.[Asteraceae; Taraxacum mongolicum whole plant]
81	Suanzaoren	Ziziphus jujuba var. spinosa (Bunge) Hu ex H.F.Chow[Rhamnaceae; Ziziphus jujuba seed]
82	Baishao	Paeonia lactiflora Pall.[Paeoniaceae; Paeonia lactiflora radix]
83	Hehuanhua	Albizia julibrissin Durazz.[Fabaceae; Albizia julibrissin inflorescence or bud]
84	Dengxincao	Juncus effusus L.[Juncaceae; Juncus effusus pith]
85	Taoren	Prunus persica (L.) Batsch[Rosaceae; Prunus persica seed]
86	Dongguaren	Benincasa hispida Cogn.[ Cucurbitaceae; Benincasa hispida seed]
87	Gualou	Trichosanthes kirilowii Maxim.[Cucurbitaceae; Trichosanthes kirilowii fruit]
88	Gualoupi	Trichosanthes kirilowii Maxim.[Cucurbitaceae; Trichosanthes kirilowii fruit bark]
89	Zhuru	Bambusa tuldoides Munro[Poaceae; intermediate layer of the stem of Bambusa tuldoides]
90	Shichangpu	Acorus calamus var. angustatus Besser[ Acoraceae; Acorus calamus rhizoma]
91	Ezhu	Curcuma phaeocaulis Valeton[Zingiberaceae; Curcuma phaeocaulis rhizoma]
92	Chuanxinlian	Andrographis paniculata (Burm.f.) Wall. ex Nees[Acanthaceae; Andrographis paniculata overground part]
93	Zexie	Alisma plantago-aquatica L.[ Alismataceae; Alisma plantago-aquatica tuber]
94	Dandouchi	Glycine max (L.) Merr. [Fabaceae; Fermented product of Glycine max seed]
95	Zhuling	Polyporus umbellatus（Pers.） Fries [Polyporaceae; Polyporus umbellatus sclerotium]
96	Fangfeng	Saposhnikovia divaricata （Turcz.）Schischk. [Apiaceae; Saposhnikovia divaricata radix]
97	Huzhang	Reynoutria japonica Houtt.[Polygonaceae; Reynoutria japonica radix et rhizoma]
98	Baijiangcao	Pattrinia villosa Juss.[Caprifoliaceae; Pattrinia villosa whole plant]
99	Mabiancao	Verbena officinalis L.[ Verbenaceae; Verbena officinalis overground part]
100	Ciwujia	Eleutherococcus senticosus (Rupr. & Maxim.) Maxim.[Araliaceae; Eleutherococcus senticosus radix, rhizoma or stem]
101	Jingjie	Nepeta tenuifolia Benth.[Lamiaceae; Nepeta tenuifolia overground part]
102	Buguzhi	Cullen corylifolium (L.) Medik.[ Fabaceae; Cullen corylifolium fruit]
103	Zhizhi	Gardenia jasminoides J.Ellis[ Rubiaceae; Gardenia jasminoides fruit]
104	Juhong	Citrus × aurantium L.[Rutaceae; Citrus × aurantium fruit bark]
105	Binlang	Areca catechu L.[Arecaceae; Areca catechu seed]
106	Shanzhuyu	Cornus officinalis Siebold & Zucc.[ Cornaceae; Cornus officinalis ripe flesh]
107	Qianghuo	Hansenia weberbaueriana (Fedde ex H.Wolff) Pimenov & Kljuykov[ Apiaceae; Hansenia weberbaueriana radix et rhizoma]
108	Huanglian	Coptis chinensis Franch.[Ranunculaceae; Coptis chinensis rhizoma]
109	Yujin	Curcuma wenyujin Y. H. Chen et C. Ling[Zingiberaceae; Curcuma wenyujin tuberous radix]
110	Caodoukou	Alpinia hainanensis K.Schum.[ Zingiberaceae; Alpinia hainanensis near ripe seed]
111	Weijing	Phragmites australis (Cav.) Trin. ex Steud.[ Poaceae; Phragmites australis stem]
112	Zhuye	Phyllostachys glauca McClure[Poaceae; Phyllostachys glauca leaf]
113	Baibu	Stemona sessilifolia（Miq.）Miq.[Stemonaceae; Stemona sessilifolia tuberous radix]
114	Zhibaibu	The proccessed product of Stemona sessilifolia（Miq.）Miq.[Stemonaceae; Stemona sessilifolia tuberous radix]
115	Baiqian	Vincetoxicum glaucescens (Decne.) C.Y.Wu & D.Z.Li[ Apocynaceae; Vincetoxicum glaucescens radix et rhizoma]
116	Hongshen	Panax ginseng C. A. Mey.[Araliaceae; Panax ginseng radix et rhizoma after steaming]
117	Duhuo	Angelica biserrata (R.H.Shan & Yuan) C.Q.Yuan & R.H.Shan[ Apiaceae; Angelica biserrata radix]
118	Shegan	Iris domestica (L.) Goldblatt & Mabb.[ Iridaceae;Iris domestica rhizoma]
119	Baizhi	Angelica dahurica (Hoffm.) Benth. & Hook.f. ex Franch. & Sav.[ Apiaceae; Angelica dahurica radix]
120	Xinyihua	Magnolia biondii Pamp.[Magnoliaceae; Magnolia biondii flower bud]
121	Cangerzi	Xanthium strumarium subsp. strumarium [Asteraceae; Xanthium strumarium fruit]
122	Jinguolan	Paratinospora sagittata (Oliv.) Wei Wang[Menispermaceae; Paratinospora sagittata tuberous radix]
123	Pipaye	Eriobotrya japonica (Thunb.) Lindl.[Rosaceae; Eriobotrya japonica leaf]
124	Qinpi	Fraxinus chinensis subsp. rhynchophylla (Hance) A.E.Murray[ Oleaceae; Fraxinus chinensis stem et branch bark]
125	Shihu	Dendrobium nobile Lindl.[ Orchidaceae; Dendrobium nobile stem]
126	Muhudie	Oroxylum Vent.[ Bignoniaceae; Oroxylum seed]
127	Rendongteng	Lonicera japonica Thunb.[ Caprifoliaceae; Lonicera japonica stem et branch]
128	Beishashen	Glehnia F.Schmidt[Apiaceae; Glehnia radix]
129	Shaji	Hippophae rhamnoides L.[Elaeagnaceae; Hippophae rhamnoides fruit]
130	Xianzhuli	Phyllostachys glauca McClure[Poaceae; leached liquid of Phyllostachys glauca stem after heating]
131	Zicao	Arnebia euchroma I.M.Johnst.[Boraginaceae; Arnebia euchroma radix]
132	Zelan	Lycopus lucidus var. lucidus[ Lamiaceae; Lycopus lucidus overground part]
133	Yimucao	Leonurus japonicus Houtt.[Lamiaceae; Leonurus japonicus overground part]
134	Xixin	Asarum sieboldii Miq.[ Aristolochiaceae; Asarum sieboldii radix et rhizoma]
135	Suhexiang	Liquidambar orientalis Mill. [Altingiaceae; Liquidambar orientalis resin]
136	Anxixiang	Styrax tonkinensis Craib ex Hartwich[ Styracaceae; Styrax tonkinensis resin]
137	Tanxiang	Santalum album L.[Santalaceae; Santalum album heartwood]
138	Chenxiang	Aquilaria sinensis (Lour.) Spreng.[Thymelaeaceae; Aquilaria sinensis wood containing resins]
139	Dingxiang	Eugenia caryophyllata Thunb.[Myrtaceae;Eugenia caryophyllata flower bud]
140	Xiangfu	Cyperus rotundus L.[Cyperaceae; Cyperus rotundus rhizoma]
141	Muxiang	Saussurea costus (Falc.) Lipsch.[Asteraceae; Saussurea costus radix]
142	Ruxiang	Boswellia sacra Flück.[Burseraceae; Boswellia sacra resin]
143	Biba	Piper longum L.[Piperaceae; Piper longum ear]
144	Hezirou	Terminalia chebula Retz.[Combretaceae; Terminalia chebula fruit]
145	Zhishi	Citrus × aurantium L.[Rutaceae; Citrus × aurantium fruitlet]
146	Jiangxiang	Dalbergia odorifera T.C.Chen[Fabaceae; Dalbergia odorifera heartwood]
147	Yuanzhi	Polygala tenuifolia Willd. [Polygalaceae; Polygala tenuifolia radix]
148	Chonglou	Paris yunnanensis Franch.[ Melanthiaceae; Paris yunnanensis rhizoma]
149	Longyanrou	Dimocarpus longan Lour.[ Sapindaceae; Dimocarpus longan aril]
150	Jiangbanxia/Fabanxia/Qingbanxia	The proccessed product of Pinellia ternata (Thunb.) Makino[ Araceae; Pinellia ternata tuber]
151	Fuzi	Aconitum carmichaelii Debx. [Ranunculaceae; Aconitum carmichaelii stem]
152	Huoxiang	Agastache rugosa (Fisch. & C.A.Mey.) Kuntze[ Lamiaceae; Agastache rugosa overground part]
153	Gangmei	Ilex asprella Champ. ex Benth.[Aquifoliaceae; Ilex asprella radix et stem]
154	Fushen	Poria cocos（Schw.）Wolf [Polyporaceae; The middle white part of sclerotium of Poria cocos]
155	Tianhuafen	Trichosanthes kirilowii Maxim.[Cucurbitaceae; Trichosanthes kirilowii radix]
156	Nanshashen	Adenophora stricta Miq.[Campanulaceae; Adenophora stricta radix]
157	Guanghuoxiang Volatile oil	Volatile oil of Pogostemon cablin (Blanco) Benth.[ Lamiaceae; Pogostemon cablin overground part]
158	Xiangru Volatile oil	Volatile oil of Mosla chinensis Maxim.[Lamiaceae; Mosla chinensis overground part]
159	Aiye Volatile oil	Volatile oil of Artemisia argyi H.Lév. & Vaniot[ Asteraceae; Artemisia argyi leaf]
160	Dingxiang Volatile oil	Volatile oil of Syzygium aromaticum (L.) Merr. & L.M.Perry[Myrtaceae; Syzygium aromaticum flower bud]
161	Bohe Volatile oil	Volatile oil of Mentha canadensis L.[Lamiaceae; Mentha canadensis overground part]
162	Bingpian	The proccessed product of Dryobalanops aromatica C.F.Gaertn.[ Dipterocarpaceae; Dryobalanops aromatica resin]
163	Shenqu	Medicated Leaven
164	Shigao	Gypsum
165	Zhusha	Cinnabar（mainly containing mercury sulfide）
166	Xiongdanfen	Selenaretos thibetanus Cuvier[Ursidae; Selenaretos thibetanus bile]
167	Shanyangjiao	Capra hircus Linnaeus[Bovidae; Capra hircus hore]
168	Rengong Niuhuang	Human-created imitations of Gallstones of Bos taurus domesticus Gmelin
169	Niuhuang	Gallstones of Bos taurus domesticus Gmelin
170	Shexiang	Moschus berezovskii Flerov[Moschidae; mature male Moschus berezovskii sachet dry secretion]
171	Rengongshexiang	Human-created imitations of Moschus berezovskii Flerov[Moschidae; mature male Moschus berezovskii sachet dry secretion]
172	Shuiniujiao	Bubalus bubalis Linnaeus[Bovidae; Bubalus bubalis hore]
173	Shenglonggu	Fossils of the bones of ancient mammals or the incisor fossils of elephants.
174	Mengchong	Arylotus bivittiateinus Takahasi[Tabanida; Arylotus bivittiateinus dried body]
175	Chansu	Bufo bufo gargarizans Cantor[Bufonidae;Bufo bufo gargarizans dry secretion]
176	Quanxie	Buthus martensii Karsch[Buthidae; Buthus martensii dried body]
177	Dilong	Pheretima aspergillum(E.Perrier）[Megascolecidae; Pheretima aspergillum dried bady]
178	Shuizhi	Whitmania pigra Whitman[Hirudinidae;Whitmania pigra dried body]
179	Jiangcan	Dead larvae of Bombyx mori Linnaeus infected with Beauveria bassiana（Bals.） Vuillant[Bombycidae; Bombyx mori Linnaeus dried bady]
180	Jineijin	Gizzard-membrane of Gallus gallus domesticus Brisson
181	Zhenzhu	Pearls
182		9-dehydro-17-hydro andrographolide
183		sodium 9-dehydro-17-hydro-andrographolide 19-yl sulfate
184		1-menthol
185		Sodium benzoate

## Sheet: Supplementary Table 4 (A)
The reporting number and percentage for each item of the CONSORT checklist of the included studies(0 无说明 1 有说明）
	Included Trials	Title and abstract		Introduction		Methods																	Results										Discussion			Other information			Total mean score a
Investigator A's CONSORT 2010 score
		Title and abstract		Background and objectives		Trial design		Participants		Interventions	Outcomes		Sample size		Randomisation（Sequence generation）		Allocation concealment mechanism	Implementation	Blinding		Statistical methods		Participant flow (a diagram is strongly recommended)		Recruitment		Baseline data	Baseline data	Outcomes and estimation		Ancillary analyses	Harms	Limitations		Interpretation	Registration	Protocol	Funding	Total score	Reporting ratio
No.	Included Trials	1a	1b	2a	2b	3a	3b	4a	4b	5	6a	6b	7a	7b	8a	8b	9	10	11a	11b	12a	12b	13a	13b	14a	14b	15	16	17a	17b	18	19	20	21	22	23	24	25
		Identification as a randomized trial in the title	Structured summary of trial design, methods, results, and conclusions (for specific guidance see CONSORT for abstracts)	Scientific background and explanation of rationale	Specific objectives or hypotheses	Description of trial design (such as parallel, factorial) including allocation ratio	Important changes to methods after trial commencement (such as eligibility criteria), with reasons	Eligibility criteria for participants	Settings and locations where the data were collected	The interventions for each group with sufficient details to allow replication, including how and when they were actually administered	Completely defined pre-specified primary and secondary outcome measures, including how and when they were assessed	Any changes to trial outcomes after the trial commenced, with reasons	How sample size was determined	When applicable, explanation of any interim analyses and stopping guidelines	Method used to generate the random allocation sequence	Type of randomization; details of any restriction (such as blocking and block size)	Mechanism used to implement the random allocation sequence (such as sequentially numbered containers), describing any steps taken to conceal the sequence until interventions were assigned	Who generated the random allocation sequence, who enrolled participants, and who assigned participants to interventions	If done, who was blinded after assignment to interventions (for example, participants, care providers, those assessing outcomes) and how	If relevant, description of the similarity of interventions	Statistical methods used to compare groups for primary and secondary outcomes	Methods for additional analyses, such as subgroup analyses and adjusted analyses	For each group, the numbers of participants who were randomly assigned, received intended treatment, and were analysed for the primary outcome	For each group, losses and exclusions after randomization, together with reasons	Dates defining the periods of recruitment and follow-up	Why the trial ended or was stopped	A table showing baseline demographic and clinical characteristics for each group	For each group, number of participants (denominator) included in each analysis and whether the analysis was by original assigned groups	For each primary and secondary outcome, results for each group, and the estimated effect size and its precision (such as 95% confidence interval)	For binary outcomes, presentation of both absolute and relative effect sizes is recommended	Results of any other analyses performed, including subgroup analyses and adjusted analyses, distinguishing pre-specified from exploratory	All important harms or unintended effects in each group (for specific guidance see CONSORT for harms)	Trial limitations, addressing sources of potential bias, imprecision, and, if relevant, multiplicity of analyses	Generalisability (external validity, applicability) of the trial findings	Interpretation consistent with results, balancing benefits and harms, and considering other relevant evidence	Registration number and name of trial registry	Where the full trial protocol can be accessed, if available	Sources of funding and other support (such as supply of drugs),role of funders
1	Xiangying Ai, Luping Lin (2020)	0	1	1	1	0	0	1	1	1	0	0	0	0	1	0	0	0	0	0	1	0	0	0	1	0	1	1	0	1	0	1	0	0	1	0	0	1	15	0.405405
2	Xiangying Ai, Chun Luo (2020)	0	1	1	1	0	0	1	1	1	0	0	0	0	1	0	0	0	0	0	1	0	0	0	1	0	1	1	0	1	0	1	1	0	0	0	0	1	15	0.405405
3	Liangzhong Chen (2020)	0	1	1	1	0	0	1	1	1	0	0	0	0	1	0	0	0	0	0	1	0	0	0	0	0	0	1	0	1	0	1	0	0	0	0	0	1	12	0.324324
4	Can Duan (2020)	0	1	1	1	0	0	1	1	1	0	0	1	0	1	0	0	0	0	0	1	0	0	1	1	0	1	1	0	1	0	1	1	0	0	0	0	1	17	0.459459
5	Xiaoxia Fu (2020)	0	1	1	1	0	0	1	1	1	0	0	0	0	1	0	0	0	0	0	1	0	0	0	1	0	0	1	0	1	0	1	1	0	1	0	0	1	15	0.405405
6	Chunjing Li (2020)	0	1	1	1	0	0	1	1	1	0	0	0	0	1	0	0	0	0	0	1	0	0	0	1	0	1	1	0	1	0	0	1	0	1	0	0	0	14	0.378378
7	Kaifeng Liu (2020)	0	1	1	1	0	0	1	1	1	0	0	0	0	1	0	0	0	0	0	1	0	0	0	0	0	0	1	0	1	0	1	0	0	0	0	0	0	11	0.297297
8	Huimin Sun (2020)	0	1	1	1	0	0	1	1	1	0	0	0	0	1	0	0	0	0	0	1	0	0	0	1	0	1	1	0	1	0	0	1	0	0	0	0	0	13	0.351351
9	Lin Wang (2020)	0	1	1	1	0	0	1	1	1	0	0	0	0	1	0	0	0	0	0	1	0	0	0	0	0	0	1	0	1	0	1	1	0	1	0	0	0	13	0.351351
10	Long Wen (2020)	0	1	1	1	0	0	1	1	1	0	0	0	0	1	0	0	0	0	0	1	0	0	0	0	0	1	1	0	1	0	1	0	0	1	1	0	1	15	0.405405
11	Ping Yu (2020)	0	1	1	1	0	0	1	1	1	0	0	0	0	1	1	0	0	0	0	1	0	0	0	1	0	1	1	0	1	0	1	0	0	1	0	0	0	15	0.405405
12	Min Qiu (2020)	0	1	1	1	0	0	1	1	1	0	0	0	0	1	0	0	0	0	0	1	0	0	0	0	0	1	1	0	1	0	0	0	0	0	0	0	1	12	0.324324
13	Jiabo Wang (2020)	1	1	1	1	1	0	1	1	1	1	0	0	0	1	1	1	1	1	0	1	0	0	1	1	0	1	1	0	1	0	1	1	0	0	1	1	0	24	0.648649
14	Chaowu Chen (2021)	0	1	1	1	0	0	1	1	1	0	0	0	0	1	0	0	0	0	0	1	0	0	1	0	0	0	1	0	1	0	1	0	0	0	0	0	0	12	0.324324
15	Qing He (2021)	0	1	1	1	0	0	1	1	1	0	0	0	0	1	0	0	0	0	0	1	0	0	0	0	0	0	1	0	1	0	0	0	0	1	0	0	0	11	0.297297
16	Qing He, Qijuan Zhang (2021)	0	1	1	1	0	0	1	1	1	0	0	0	0	1	0	0	0	0	0	1	0	0	1	0	0	0	1	0	1	0	1	0	0	0	0	0	0	12	0.324324
17	Anping Liu (2021）	0	1	1	1	0	0	1	1	1	0	0	0	0	1	0	0	0	0	0	1	0	0	0	1	0	1	1	0	1	0	1	1	0	1	0	0	1	16	0.432432
18	Wu Liu (2021)	0	1	1	1	0	0	1	1	1	0	0	0	0	1	0	0	0	0	0	1	0	0	0	1	0	0	1	0	1	0	1	0	0	1	0	0	0	13	0.351351
19	Suofang Shi (2021)	0	1	1	1	0	0	1	1	1	0	0	0	0	1	0	0	0	0	0	1	0	0	0	0	0	0	1	0	1	0	1	0	0	0	0	0	1	12	0.324324
20	Shiqi Sun (2021)	0	1	1	1	1	0	1	1	1	1	0	0	0	1	0	1	0	0	0	1	0	0	1	1	0	1	1	0	1	0	1	1	0	0	1	0	1	20	0.540541
21	Rui Wu (2021)	0	1	1	1	0	0	1	1	1	0	0	0	0	1	0	0	0	0	0	1	0	0	0	0	0	1	1	0	1	0	0	0	0	0	0	0	1	12	0.324324
22	Shuang Zhou (2021)	1	1	1	1	1	0	1	1	1	1	0	1	1	1	0	0	1	0	0	1	0	1	1	1	1	1	1	1	1	0	1	1	0	0	1	0	1	26	0.702703
23	Ke Hu (2021)	1	1	1	1	1	0	1	0	1	1	0	0	0	1	0	0	1	0	0	1	0	1	1	1	0	1	1	1	1	0	1	1	0	0	1	1	1	23	0.621622
24	Li Li (2021)	0	1	1	1	1	0	1	0	1	0	0	0	0	1	0	0	0	0	0	1	0	0	1	0	0	1	0	0	1	0	0	0	0	1	1	0	1	14	0.378378
25	Jia Liu (2021)	1	1	1	1	1	0	1	1	1	1	0	1	0	1	0	0	1	0	0	1	1	1	1	1	0	1	1	0	1	1	1	1	0	0	1	1	1	26	0.702703
26	Zhijian Luo (2021)	1	1	1	1	1	0	1	1	1	1	0	1	0	1	0	1	1	1	1	1	0	1	1	1	0	1	1	0	1	0	1	1	0	1	1	1	0	27	0.72973
27	Congcong Zeng (2021)	1	1	1	1	0	1	1	1	1	1	1	1	0	1	0	1	0	0	0	1	0	1	1	0	0	1	1	0	1	0	1	1	0	0	1	0	1	23	0.621622
28	Xinyi Zhang (2021)	1	1	1	1	1	0	1	1	1	1	0	1	0	1	1	1	1	1	0	1	0	1	1	1	0	1	1	1	1	0	1	1	0	0	1	0	1	27	0.72973
29	Chen Zhao (2021)	1	1	1	1	0	0	1	1	1	1	0	1	0	1	1	0	0	0	0	1	0	1	1	1	0	1	1	0	1	0	1	1	0	1	1	1	1	24	0.648649
30	Xiangyi Yuan (2021)	0	1	1	1	0	0	1	1	1	0	0	0	0	1	0	0	0	0	0	1	0	0	0	1	0	1	0	0	1	0	1	1	0	0	0	0	0	13	0.351351
31	Ling Ye (2021)	0	1	1	1	0	0	1	1	1	0	0	0	0	1	0	0	0	0	0	1	0	0	0	1	0	0	1	0	1	0	1	0	0	0	0	0	1	13	0.351351
32	Jianming Wang (2021)	0	1	1	1	0	0	1	1	1	0	0	0	0	1	0	0	0	0	0	1	0	0	0	0	0	0	1	0	1	0	0	0	0	0	0	0	0	10	0.27027
33	Huan Lin (2021)	0	1	1	1	0	0	1	1	1	0	0	0	0	1	0	0	0	0	0	1	0	0	0	1	0	0	1	0	1	0	0	0	0	1	0	0	0	12	0.324324
34	Hongzhi Yang (2021)	0	1	1	1	0	0	1	1	1	0	0	0	0	1	1	0	0	0	0	1	0	0	1	1	0	0	1	0	1	0	1	1	0	0	0	0	1	16	0.432432
35	Chengguo Yan (2022)	0	1	1	1	0	0	1	1	1	0	0	0	0	1	0	0	0	0	0	1	0	0	0	0	0	0	1	0	1	0	1	0	0	0	0	0	1	12	0.324324
36	Xuedong An, Qing Zhang (2022)	1	1	1	1	0	0	1	0	1	1	0	0	0	1	0	0	0	0	0	1	0	1	1	0	0	1	1	0	1	0	1	1	0	0	1	0	0	17	0.459459
37	Bowu Chen (2022)	0	1	1	1	0	0	1	1	1	1	0	0	0	1	0	0	1	0	1	1	1	1	1	1	0	1	1	0	1	1	1	1	0	1	1	0	0	23	0.621622
38	Yuqin Chen (2022)	1	1	1	1	0	0	1	0	1	1	0	1	0	1	0	1	1	1	1	1	0	1	1	1	0	1	1	1	1	0	1	1	0	0	1	0	1	25	0.675676
39	Muhammad Raza Shah (2022)	1	1	1	1	1	0	1	1	1	1	0	1	0	1	0	1	1	1	1	1	0	1	1	1	0	1	1	0	1	0	1	1	0	0	1	1	1	27	0.72973
40	Wenguang Xia (2022)	1	1	1	1	0	0	1	1	1	1	0	1	0	1	0	1	1	1	0	1	0	1	1	1	0	1	1	0	1	0	1	1	0	0	1	0	1	24	0.648649
41	Ling Zhang (2022)	1	1	1	1	1	0	1	1	1	1	0	0	0	1	0	0	0	0	0	1	0	1	1	1	0	1	1	0	1	0	1	1	0	0	1	0	0	20	0.540541
42	Muhui Hu (2022)	0	1	1	1	0	0	1	1	1	0	0	0	0	1	0	0	0	0	0	1	0	0	0	0	0	1	0	0	1	0	1	1	0	0	0	0	0	12	0.324324
43	Hongwei Hu (2022)	0	1	1	1	0	0	1	1	1	0	0	0	0	1	0	0	0	0	0	1	0	0	0	1	0	0	1	0	1	0	1	0	0	1	0	0	0	13	0.351351
44	Xuedong An (2022)	1	1	1	1	1	0	1	1	1	0	0	0	0	1	0	0	0	0	0	1	0	1	0	0	0	1	0	0	1	0	1	1	0	1	0	0	0	16	0.432432
45	Guobo Xu (2023)	0	1	1	1	0	0	1	1	1	0	0	0	0	1	0	0	0	0	0	1	0	0	0	1	0	0	1	0	1	0	1	1	0	0	0	0	1	14	0.378378
46	Yue Zhang (2023)	0	1	1	1	0	0	1	1	1	0	0	0	0	1	0	0	0	0	0	1	0	1	0	1	0	0	1	0	1	0	1	1	0	0	0	0	1	15	0.405405
47	Jingrong Guo (2023)	0	1	1	1	0	0	1	1	1	0	0	0	0	1	0	0	0	0	0	1	0	0	1	0	0	0	1	0	1	0	1	0	0	0	0	0	1	13	0.351351
48	Ling Dong (2023)	0	1	1	1	0	0	1	1	1	0	0	0	0	1	0	0	0	0	0	1	0	0	0	1	0	0	1	0	1	0	1	0	0	1	0	0	1	14	0.378378
49	Xiangmin Wu (2023)	0	1	1	1	0	0	1	1	1	0	0	0	0	1	0	0	0	0	0	1	0	0	0	0	0	0	1	0	1	0	1	0	0	0	0	0	0	11	0.297297
50	Guopeng Zhang (2023)	0	1	1	1	0	0	1	1	1	0	0	0	0	1	0	0	0	0	0	1	0	0	1	1	0	1	0	0	1	0	1	1	0	1	0	0	0	15	0.405405
51	Zhenjie Xu (2023)	0	1	1	1	0	0	1	1	1	0	0	0	0	1	0	0	0	0	0	1	0	0	0	0	0	0	1	0	1	0	0	0	0	0	0	0	0	10	0.27027
52	Huixia Yang （2023）	0	1	1	1	0	0	1	1	1	0	0	1	0	1	0	0	0	0	0	1	0	0	0	0	0	1	0	0	1	0	1	0	0	0	0	0	0	12	0.324324
53	Qingquan Liu (2023)	0	1	1	1	0	0	1	0	1	0	0	0	0	1	0	0	0	0	0	1	0	0	0	0	0	0	1	0	1	0	1	1	0	0	0	0	1	12	0.324324
54	Junjie Liu (2023)	0	1	1	1	0	0	1	1	1	0	0	0	0	1	0	0	0	0	0	1	0	0	0	0	0	0	1	0	1	0	0	0	0	0	0	0	1	11	0.297297
55	Xueshuai Dai (2023)	0	1	1	1	0	0	1	1	1	0	0	0	0	1	1	0	0	0	0	1	0	0	0	0	0	1	1	0	1	0	0	0	0	0	0	0	0	12	0.324324
56	Tong Zhou (2023)	0	1	1	1	0	0	1	1	1	1	0	1	0	1	0	0	0	0	0	1	0	0	1	0	0	1	1	0	1	0	1	1	0	0	0	0	1	17	0.459459
57	Bangjiang Fang (2023)	0	1	1	1	0	0	1	0	1	0	0	0	0	1	0	0	0	0	0	1	0	0	1	0	0	0	1	0	1	0	1	1	0	0	0	0	1	13	0.351351
58	Chaodong Yao (2023)	0	1	1	1	0	0	1	1	1	0	0	0	0	1	0	0	0	0	0	1	0	0	1	0	0	1	1	0	1	0	1	1	1	0	0	0	0	15	0.405405
59	Tao Li (2023)	1	1	1	1	0	0	1	1	1	1	0	0	0	1	0	0	0	0	0	1	0	1	1	0	0	1	1	0	1	0	1	1	0	0	1	0	1	19	0.513514
60	Zhuo Yu (2023)	1	1	1	1	1	0	1	1	1	1	0	0	0	1	0	0	0	0	0	1	1	1	1	1	0	1	1	1	1	1	1	1	0	0	1	0	0	23	0.621622
61	Jiande Chen (2023)	1	1	1	1	1	0	1	1	1	1	0	1	0	1	0	1	1	0	0	1	0	1	1	1	0	1	1	0	1	0	1	1	0	0	1	0	1	24	0.648649
62	Jinping Zheng (2023)	1	1	1	1	1	0	1	0	1	1	0	1	0	1	1	0	0	1	1	1	1	1	1	0	0	1	1	1	1	1	1	1	0	1	1	0	1	27	0.72973
63	Cunqing Yang (2023)	1	1	1	1	1	0	1	0	1	0	0	0	0	1	0	0	0	0	0	1	0	0	0	0	0	0	0	0	1	0	1	1	0	0	0	0	0	12	0.324324
64	Weike Li (2024)	0	1	1	1	0	0	1	1	1	1	0	0	0	1	0	1	1	0	0	1	0	0	1	0	0	1	1	0	1	0	1	0	0	0	0	0	1	17	0.459459
65	Rui Han (2024)	0	1	1	1	0	0	1	1	1	0	0	0	0	1	0	0	0	0	0	1	0	0	0	0	0	0	1	0	1	0	1	1	0	0	0	0	0	12	0.324324
66	Xiangmin Wu (2024)	0	1	1	1	0	0	1	1	1	0	0	0	0	1	0	0	0	0	0	1	0	0	0	0	0	0	1	0	1	0	1	0	0	0	0	0	0	11	0.297297
	Total score	19	66	66	66	15	1	66	58	66	21	1	14	1	66	7	10	12	7	5	66	4	19	30	33	1	39	59	6	66	4	55	39	1	19	21	6	36
	Reporting ratio	0.287879	1	1	1	0.227273	0.0151515	1	0.878788	1	0.318182	0.0151515	0.212121	0.0151515	1	0.106061	0.151515	0.181818	0.106061	0.0757576	1	0.0606061	0.287879	0.454545	0.5	0.0151515	0.590909	0.893939	0.0909091	1	0.0606061	0.833333	0.590909	0.0151515	0.287879	0.318182	0.0909091	0.545455

## Sheet: Supplementary Table 4 (B)
The reporting number and percentage for each item of the CONSORT checklist of the included studies(0 无说明 1 有说明）
	Included Trials	Title and abstract		Introduction		Methods																	Results										Discussion			Other information			Total mean score a
Investigator B's CONSORT 2010 score
		Title and abstract		Background and objectives		Trial design		Participants		Interventions	Outcomes		Sample size		Randomisation（Sequence generation）		Allocation concealment mechanism	Implementation	Blinding		Statistical methods		Participant flow (a diagram is strongly recommended)		Recruitment		Baseline data	Baseline data	Outcomes and estimation		Ancillary analyses	Harms	Limitations		Interpretation	Registration	Protocol	Funding	Total score	Reporting ratio
No.	Included Trials	1a	1b	2a	2b	3a	3b	4a	4b	5	6a	6b	7a	7b	8a	8b	9	10	11a	11b	12a	12b	13a	13b	14a	14b	15	16	17a	17b	18	19	20	21	22	23	24	25
		Identification as a randomized trial in the title	Structured summary of trial design, methods, results, and conclusions (for specific guidance see CONSORT for abstracts)	Scientific background and explanation of rationale	Specific objectives or hypotheses	Description of trial design (such as parallel, factorial) including allocation ratio	Important changes to methods after trial commencement (such as eligibility criteria), with reasons	Eligibility criteria for participants	Settings and locations where the data were collected	The interventions for each group with sufficient details to allow replication, including how and when they were actually administered	Completely defined pre-specified primary and secondary outcome measures, including how and when they were assessed	Any changes to trial outcomes after the trial commenced, with reasons	How sample size was determined	When applicable, explanation of any interim analyses and stopping guidelines	Method used to generate the random allocation sequence	Type of randomization; details of any restriction (such as blocking and block size)	Mechanism used to implement the random allocation sequence (such as sequentially numbered containers), describing any steps taken to conceal the sequence until interventions were assigned	Who generated the random allocation sequence, who enrolled participants, and who assigned participants to interventions	If done, who was blinded after assignment to interventions (for example, participants, care providers, those assessing outcomes) and how	If relevant, description of the similarity of interventions	Statistical methods used to compare groups for primary and secondary outcomes	Methods for additional analyses, such as subgroup analyses and adjusted analyses	For each group, the numbers of participants who were randomly assigned, received intended treatment, and were analysed for the primary outcome	For each group, losses and exclusions after randomization, together with reasons	Dates defining the periods of recruitment and follow-up	Why the trial ended or was stopped	A table showing baseline demographic and clinical characteristics for each group	For each group, number of participants (denominator) included in each analysis and whether the analysis was by original assigned groups	For each primary and secondary outcome, results for each group, and the estimated effect size and its precision (such as 95% confidence interval)	For binary outcomes, presentation of both absolute and relative effect sizes is recommended	Results of any other analyses performed, including subgroup analyses and adjusted analyses, distinguishing pre-specified from exploratory	All important harms or unintended effects in each group (for specific guidance see CONSORT for harms)	Trial limitations, addressing sources of potential bias, imprecision, and, if relevant, multiplicity of analyses	Generalisability (external validity, applicability) of the trial findings	Interpretation consistent with results, balancing benefits and harms, and considering other relevant evidence	Registration number and name of trial registry	Where the full trial protocol can be accessed, if available	Sources of funding and other support (such as supply of drugs),role of funders
1	Xiangying Ai, Luping Lin (2020)	0	1	1	1	0	0	1	1	1	0	0	0	0	1	0	0	0	0	0	1	0	0	0	1	0	1	1	0	1	0	1	0	0	1	0	0	1	15	0.405405
2	Xiangying Ai, Chun Luo (2020)	0	1	1	1	0	0	1	1	1	0	0	0	0	1	0	0	0	0	0	1	0	0	0	1	0	1	1	0	1	0	1	1	0	0	0	0	1	15	0.405405
3	Liangzhong Chen (2020)	0	1	1	1	0	0	1	1	1	0	0	0	0	1	0	0	0	0	0	1	0	0	0	0	0	0	1	0	1	0	1	0	0	0	0	0	1	12	0.324324
4	Can Duan (2020)	0	1	1	1	0	0	1	1	1	0	0	1	0	1	0	0	0	0	0	1	0	1	1	1	0	1	1	0	1	0	1	1	0	0	0	0	1	18	0.486486
5	Xiaoxia Fu (2020)	0	1	1	1	0	0	1	1	1	0	0	0	0	1	0	0	0	0	0	1	0	0	0	1	0	0	1	0	1	0	1	1	0	1	0	0	1	15	0.405405
6	Chunjing Li (2020)	0	1	1	1	0	0	1	1	1	0	0	0	0	1	0	0	0	0	0	1	0	0	0	1	0	1	1	0	1	0	0	1	0	1	0	0	0	14	0.378378
7	Kaifeng Liu (2020)	0	1	1	1	0	0	1	1	1	0	0	0	0	1	0	0	0	0	0	1	0	0	0	0	0	0	1	0	1	0	1	0	0	0	0	0	0	11	0.297297
8	Huimin Sun (2020)	0	1	1	1	0	0	1	1	1	0	0	0	0	1	0	0	0	0	0	1	0	0	0	1	0	1	1	0	1	0	0	1	0	0	0	0	0	13	0.351351
9	Lin Wang (2020)	0	1	1	1	0	0	1	1	1	0	0	0	0	1	0	0	0	0	0	1	0	0	0	0	0	0	1	0	1	0	1	1	0	1	0	0	0	13	0.351351
10	Long Wen (2020)	0	1	1	1	0	0	1	1	1	0	0	0	0	1	0	0	0	0	0	1	0	0	0	0	0	1	1	0	1	0	1	0	0	1	1	0	1	15	0.405405
11	Ping Yu (2020)	0	1	1	1	0	0	1	1	1	0	0	0	0	1	1	0	0	0	0	1	0	0	0	1	0	1	1	0	1	0	1	0	0	1	0	0	0	15	0.405405
12	Min Qiu (2020)	0	1	1	1	0	0	1	1	1	0	0	0	0	1	0	0	0	0	0	1	0	0	0	0	0	1	1	0	1	0	0	0	0	0	0	0	1	12	0.324324
13	Jiabo Wang (2020)	1	1	1	1	1	0	1	1	1	1	0	0	0	1	1	1	1	1	0	1	0	1	1	1	0	1	1	0	1	0	1	1	0	0	1	1	0	25	0.675676
14	Chaowu Chen (2021)	0	1	1	1	0	0	1	1	1	0	0	0	0	1	0	0	0	0	0	1	0	1	1	0	0	0	1	0	1	0	1	0	0	0	0	0	0	13	0.351351
15	Qing He (2021)	0	1	1	1	0	0	1	1	1	0	0	0	0	1	0	0	0	0	0	1	0	0	0	0	0	0	1	0	1	0	0	0	0	1	0	0	0	11	0.297297
16	Qing He, Qijuan Zhang (2021)	0	1	1	1	0	0	1	1	1	0	0	0	0	1	0	0	0	0	0	1	0	1	1	0	0	0	1	0	1	0	1	0	0	0	0	0	0	13	0.351351
17	Anping Liu (2021）	0	1	1	1	0	0	1	1	1	0	0	0	0	1	0	0	0	0	0	1	0	0	0	1	0	1	1	0	1	0	1	1	0	1	0	0	1	16	0.432432
18	Wu Liu (2021)	0	1	1	1	0	0	1	1	1	0	0	0	0	1	0	0	0	0	0	1	0	0	0	1	0	0	1	0	1	0	1	0	0	1	0	0	0	13	0.351351
19	Suofang Shi (2021)	0	1	1	1	0	0	1	1	1	0	0	0	0	1	0	0	0	0	0	1	0	0	0	0	0	0	1	0	1	0	1	0	0	0	0	0	1	12	0.324324
20	Shiqi Sun (2021)	0	1	1	1	1	0	1	1	1	1	0	0	0	1	0	1	0	0	0	1	0	1	1	1	0	1	1	0	1	0	1	1	0	0	1	0	1	21	0.567568
21	Rui Wu (2021)	0	1	1	1	0	0	1	1	1	0	0	0	0	1	0	0	0	0	0	1	0	0	0	0	0	1	1	0	1	0	0	0	0	0	0	0	1	12	0.324324
22	Shuang Zhou (2021)	1	1	1	1	1	0	1	1	1	1	0	1	1	1	0	0	1	0	0	1	0	1	1	1	1	1	1	1	1	0	1	1	0	0	1	0	1	26	0.702703
23	Ke Hu (2021)	1	1	1	1	1	0	1	0	1	1	0	0	0	1	0	0	1	0	0	1	0	1	1	1	0	1	1	1	1	0	1	1	0	0	1	1	1	23	0.621622
24	Li Li (2021)	0	1	1	1	1	0	1	0	1	0	0	0	0	1	0	0	0	0	0	1	0	0	1	0	0	1	0	0	1	0	0	0	0	1	1	0	1	14	0.378378
25	Jia Liu (2021)	1	1	1	1	1	0	1	1	1	1	0	1	0	1	0	0	1	0	0	1	1	1	1	1	0	1	1	0	1	1	1	1	0	0	1	1	1	26	0.702703
26	Zhijian Luo (2021)	1	1	1	1	1	0	1	1	1	1	0	1	0	1	0	1	1	1	1	1	0	1	1	1	0	1	1	0	1	0	1	1	0	1	1	1	0	27	0.72973
27	Congcong Zeng (2021)	1	1	1	1	0	1	1	1	1	1	1	1	0	1	0	1	0	0	0	1	0	1	1	0	0	1	1	0	1	0	1	1	0	0	1	0	1	23	0.621622
28	Xinyi Zhang (2021)	1	1	1	1	1	0	1	1	1	1	0	1	0	1	1	1	1	1	0	1	0	1	1	1	0	1	1	1	1	0	1	1	0	0	1	0	1	27	0.72973
29	Chen Zhao (2021)	1	1	1	1	0	0	1	1	1	1	0	1	0	1	1	0	0	0	0	1	0	1	1	1	0	1	1	0	1	0	1	1	0	1	1	1	1	24	0.648649
30	Xiangyi Yuan (2021)	0	1	1	1	0	0	1	1	1	0	0	0	0	1	0	0	0	0	0	1	0	0	0	1	0	1	0	0	1	0	1	1	0	0	0	0	0	13	0.351351
31	Ling Ye (2021)	0	1	1	1	0	0	1	1	1	0	0	0	0	1	0	0	0	0	0	1	0	0	0	1	0	0	1	0	1	0	1	0	0	0	0	0	1	13	0.351351
32	Jianming Wang (2021)	0	1	1	1	0	0	1	1	1	0	0	0	0	1	0	0	0	0	0	1	0	0	0	0	0	0	1	0	1	0	0	0	0	0	0	0	0	10	0.27027
33	Huan Lin (2021)	0	1	1	1	0	0	1	1	1	0	0	0	0	1	0	0	0	0	0	1	0	0	0	1	0	0	1	0	1	0	0	0	0	1	0	0	0	12	0.324324
34	Hongzhi Yang (2021)	0	1	1	1	0	0	1	1	1	0	0	0	0	1	1	0	0	0	0	1	0	0	1	1	0	0	1	0	1	0	1	1	0	0	0	0	1	16	0.432432
35	Chengguo Yan (2022)	0	1	1	1	0	0	1	1	1	0	0	0	0	1	0	0	0	0	0	1	0	1	0	0	0	0	1	0	1	0	1	0	0	0	0	0	1	13	0.351351
36	Xuedong An, Qing Zhang (2022)	1	1	1	1	0	0	1	0	1	1	0	0	0	1	0	0	0	0	0	1	0	1	1	0	0	1	1	0	1	0	1	1	0	0	1	0	0	17	0.459459
37	Bowu Chen (2022)	0	1	1	1	0	0	1	1	1	1	0	0	0	1	0	0	1	0	1	1	1	1	1	1	0	1	1	0	1	1	1	1	0	1	1	0	0	23	0.621622
38	Yuqin Chen (2022)	1	1	1	1	0	0	1	0	1	1	0	1	0	1	0	1	1	1	1	1	0	1	1	1	0	1	1	1	1	0	1	1	0	0	1	0	1	25	0.675676
39	Muhammad Raza Shah (2022)	1	1	1	1	1	0	1	1	1	1	0	1	0	1	0	1	1	1	1	1	0	1	1	1	0	1	1	0	1	0	1	1	0	0	1	1	1	27	0.72973
40	Wenguang Xia (2022)	1	1	1	1	0	0	1	1	1	1	0	1	0	1	0	1	1	1	0	1	0	1	1	1	0	1	1	0	1	0	1	1	0	0	1	0	1	24	0.648649
41	Ling Zhang (2022)	1	1	1	1	1	0	1	1	1	1	0	0	0	1	0	0	0	0	0	1	0	1	1	1	0	1	1	0	1	0	1	1	0	0	1	0	0	20	0.540541
42	Muhui Hu (2022)	0	1	1	1	0	0	1	1	1	0	0	0	0	1	0	0	0	0	0	1	0	0	0	0	0	1	0	0	1	0	1	1	0	0	0	0	0	12	0.324324
43	Hongwei Hu (2022)	0	1	1	1	0	0	1	1	1	0	0	0	0	1	0	0	0	0	0	1	0	0	0	1	0	0	1	0	1	0	1	0	0	1	0	0	0	13	0.351351
44	Xuedong An (2022)	1	1	1	1	1	0	1	1	1	0	0	0	0	1	0	0	0	0	0	1	0	1	0	0	0	1	0	0	1	0	1	1	0	1	0	0	0	16	0.432432
45	Guobo Xu (2023)	0	1	1	1	0	0	1	1	1	0	0	0	0	1	0	0	0	0	0	1	0	0	0	1	0	0	1	0	1	0	1	1	0	0	0	0	1	14	0.378378
46	Yue Zhang (2023)	0	1	1	1	0	0	1	1	1	0	0	0	0	1	0	0	0	0	0	1	0	1	0	1	0	0	1	0	1	0	1	1	0	0	0	0	1	15	0.405405
47	Jingrong Guo (2023)	0	1	1	1	0	0	1	1	1	0	0	0	0	1	0	0	0	0	0	1	0	1	1	0	0	0	1	0	1	0	1	0	0	0	0	0	1	14	0.378378
48	Ling Dong (2023)	0	1	1	1	0	0	1	1	1	0	0	0	0	1	0	0	0	0	0	1	0	0	0	1	0	0	1	0	1	0	1	0	0	1	0	0	1	14	0.378378
49	Xiangmin Wu (2023)	0	1	1	1	0	0	1	1	1	0	0	0	0	1	0	0	0	0	0	1	0	0	0	0	0	0	1	0	1	0	1	0	0	0	0	0	0	11	0.297297
50	Guopeng Zhang (2023)	0	1	1	1	0	0	1	1	1	0	0	0	0	1	0	0	0	0	0	1	0	1	1	1	0	1	0	0	1	0	1	1	0	1	0	0	0	16	0.432432
51	Zhenjie Xu (2023)	0	1	1	1	0	0	1	1	1	0	0	0	0	1	0	0	0	0	0	1	0	0	0	0	0	0	1	0	1	0	0	0	0	0	0	0	0	10	0.27027
52	Huixia Yang （2023）	0	1	1	1	0	0	1	1	1	0	0	1	0	1	0	0	0	0	0	1	0	0	0	0	0	1	0	0	1	0	1	0	0	0	0	0	0	12	0.324324
53	Qingquan Liu (2023)	0	1	1	1	0	0	1	0	1	0	0	0	0	1	0	0	0	0	0	1	0	0	0	0	0	0	1	0	1	0	1	1	0	0	0	0	1	12	0.324324
54	Junjie Liu (2023)	0	1	1	1	0	0	1	1	1	0	0	0	0	1	0	0	0	0	0	1	0	0	0	0	0	0	1	0	1	0	0	0	0	0	0	0	1	11	0.297297
55	Xueshuai Dai (2023)	0	1	1	1	0	0	1	1	1	0	0	0	0	1	1	0	0	0	0	1	0	0	0	0	0	1	1	0	1	0	0	0	0	0	0	0	0	12	0.324324
56	Tong Zhou (2023)	0	1	1	1	0	0	1	1	1	1	0	1	0	1	0	0	0	0	0	1	0	1	1	0	0	1	1	0	1	0	1	1	0	0	0	0	1	18	0.486486
57	Bangjiang Fang (2023)	0	1	1	1	0	0	1	0	1	0	0	0	0	1	0	0	0	0	0	1	0	1	1	0	0	0	1	0	1	0	1	1	0	0	0	0	1	14	0.378378
58	Chaodong Yao (2023)	0	1	1	1	0	0	1	1	1	0	0	0	0	1	0	0	0	0	0	1	0	1	1	0	0	1	1	0	1	0	1	1	1	0	0	0	0	16	0.432432
59	Tao Li (2023)	1	1	1	1	0	0	1	1	1	1	0	0	0	1	0	0	0	0	0	1	0	1	1	0	0	1	1	0	1	0	1	1	0	0	1	0	1	19	0.513514
60	Zhuo Yu (2023)	1	1	1	1	1	0	1	1	1	1	0	0	0	1	0	0	0	0	0	1	1	1	1	1	0	1	1	1	1	1	1	1	0	0	1	0	0	23	0.621622
61	Jiande Chen (2023)	1	1	1	1	1	0	1	1	1	1	0	1	0	1	0	1	1	0	0	1	0	1	1	1	0	1	1	0	1	0	1	1	0	0	1	0	1	24	0.648649
62	Jinping Zheng (2023)	1	1	1	1	1	0	1	0	1	1	0	1	0	1	1	0	0	1	1	1	1	1	1	0	0	1	1	1	1	1	1	1	0	1	1	0	1	27	0.72973
63	Cunqing Yang (2023)	1	1	1	1	1	0	1	0	1	0	0	0	0	1	0	0	0	0	0	1	0	0	0	0	0	0	0	0	1	0	1	1	0	0	0	0	0	12	0.324324
64	Weike Li (2024)	0	1	1	1	0	0	1	1	1	1	0	0	0	1	0	1	1	0	0	1	0	1	1	0	0	1	1	0	1	0	1	0	0	0	0	0	1	18	0.486486
65	Rui Han (2024)	0	1	1	1	0	0	1	1	1	0	0	0	0	1	0	0	0	0	0	1	0	0	0	0	0	0	1	0	1	0	1	1	0	0	0	0	0	12	0.324324
66	Xiangmin Wu (2024)	0	1	1	1	0	0	1	1	1	0	0	0	0	1	0	0	0	0	0	1	0	0	0	0	0	0	1	0	1	0	1	0	0	0	0	0	0	11	0.297297
	Total score	19	66	66	66	15	1	66	58	66	21	1	14	1	66	7	10	12	7	5	66	4	31	30	33	1	39	59	6	66	4	55	39	1	19	21	6	36
	Reporting ratio	0.287879	1	1	1	0.227273	0.0151515	1	0.878788	1	0.318182	0.0151515	0.212121	0.0151515	1	0.106061	0.151515	0.181818	0.106061	0.0757576	1	0.0606061	0.469697	0.454545	0.5	0.0151515	0.590909	0.893939	0.0909091	1	0.0606061	0.833333	0.590909	0.0151515	0.287879	0.318182	0.0909091	0.545455

## Sheet: Supplementary Table 5(A)
		Investigator A's CONSORT-CHM2017 score
NO.	Name of RCT paper	Title and abstract			Introduction		Methods									Randomization								Results										Discussion			Other information			Total Score
					Background and objectives		Trial design		Participants		Interventions	Outcomes		Sample size		Sequence generation		Allocation concealment mechanism	Implementation	Blinding		Statistical methods		Participant flow(a diagram is strongly recommended)		Recruitment		Baseline data	Baseline data			Ancillary analyses	Harms	Limitations	Generalizability	Interpretation	Registration	Protocol	Funding
		1a.Statement of whether the trial targets a TCM Pattern, a Western medicine–defined disease, or a Western medicine–defined disease with a specific TCM Pattern a Western medicine–defined disease, or a Western medicine–defined disease with a specific TCM Pattern	1b. Illustration of the name and form of the formula used, and the TCM Pattern applied, if applicable	1c.Determination of appropriate keywords, including “Chinese herbal medicine formula” and “RCT”	2a.Statement with biomedical science approaches and/or TCM approaches	2b.Statement of whether the formula targets a Western medicine–defined disease, a TCM Pattern, or a Western medicine-defined disease with a specific TCM Pattern	3a.Description of trial design(such as parallel, factorial)including allocation ratio	3b.Important changes to methods after trial commencement (such as eligibility criteria),with reasons	4a.Statement of whether participants with a specific TCM Pattern were recruited	4b.Settings and locations where the data were collected	5.Description(s) for different types of formulas should include specific contents	6a.Illustration of outcome measures with Pattern in detail	6b.Any changes to trial outcomes after the trial commenced, with reasons	7a.How sample size was determined	7b.When applicable, explanation of any interim analyses and stopping guidelines	8a.Method used to generate the random allocation sequence	8b.Type of randomization; details of any restriction(such as blocking and block size)	9. Mechanism used to implement the random allocation sequence(such as sequentially numbered containers),describing any steps taken to conceal the sequence until interventions were assigned	10. Who generated the random allocation sequence, who enrolled participants, and who assigned participants to interventions	11a. If done, who was blinded after assignment to interventions(for example, participants, care providers, those assessing outcomes)and how	11b.If relevant, description of the similarity of interventions	12a.Statistical methods used to compare groups for primary and secondary outcomes	12b.Methods for additional analyses, such as subgroup analyses and adjusted analyses	13a.For each group, the numbers of participants who were randomly assigned, received intended treatment, and were analyzed for the primary outcome	13b. For each group, losses and exclusions after randomization,together with reasons	14a.Dates defining the periods of recruitment and follow-up	14b. Why the trial ended or was stopped	15. A table showing baseline demographic and clinical characteristics for each group	16. For each group, number of participants(denominator)included in each analysis and whether the analysis was by original assigned groups	17a. For each primary and secondary outcome, results for each group, and the estimate defect size and its precision(such as 95% confidence interval)	17b. For binary outcomes, presentation of both absolute and relative effect sizes is recommended	18.Results of any other analyses performed, including and analyses, distinguishing pre-specified from exploratory	19. All important harms or unintended effects in each group (for specific guidance see CONSORT for harms)	20.Trial limitations, addressing sources of potential bias, imprecision, and, if relevant, multiplicity of analyses	21.Discussion of how the formula works on different TCM Patterns or diseases	22.Interpretation with TCM theory	23.Registration number and name of trial registry	24. Where the full trial protocol can be accessed, if available	25.Sources of funding and other support(such as supply of drugs),role of funders	Total score	Reporting ratio
1	Xiangying Ai, Luping Lin (2020)	1	0	0	1	1	0	0	0	1	0	0	0	0	0	1	0	0	0	0	0	1	0	0	0	1	0	1	1	0	1	0	1	0	0	1	0	0	1	13	0.342105
2	Xiangying Ai, Chun Luo (2020)	1	0	0	1	1	0	0	0	1	0	1	0	0	0	1	0	0	0	0	0	1	0	0	0	1	0	1	1	0	1	0	1	1	0	1	0	0	1	15	0.394737
3	Liangzhong Chen (2020)	1	0	0	1	1	0	0	0	1	0	0	0	0	0	1	0	0	0	0	0	1	0	0	0	0	0	0	1	0	1	0	1	0	0	0	0	0	1	10	0.263158
4	Can Duan (2020)	1	0	0	1	1	0	0	0	1	0	1	0	1	0	1	0	0	0	0	0	1	0	0	1	1	0	1	1	0	1	0	1	1	0	1	0	0	1	17	0.447368
5	Xiaoxia Fu (2020)	1	0	0	1	1	0	0	0	1	0	1	0	0	0	1	0	0	0	0	0	1	0	0	0	1	0	0	1	0	1	0	1	1	0	1	0	0	1	14	0.368421
6	Chunjing Li (2020)	1	0	0	1	1	0	0	0	1	0	0	0	0	0	1	0	0	0	0	0	1	0	0	0	1	0	1	1	0	1	0	0	1	0	1	0	0	0	12	0.315789
7	Kaifeng Liu (2020)	1	0	0	1	1	0	0	0	1	0	0	0	0	0	1	0	0	0	0	0	1	0	0	0	0	0	0	1	0	1	0	1	0	0	1	0	0	0	10	0.263158
8	Huimin Sun (2020)	1	0	1	1	1	0	0	1	1	0	1	0	0	0	1	0	0	0	0	0	1	0	0	0	1	0	1	1	0	1	0	0	1	0	1	0	0	0	15	0.394737
9	Lin Wang (2020)	1	0	0	1	1	0	0	0	1	0	1	0	0	0	1	0	0	0	0	0	1	0	0	0	0	0	0	1	0	1	0	1	1	0	1	0	0	0	12	0.315789
10	Long Wen (2020)	1	0	0	1	1	0	0	0	1	0	0	0	0	0	1	0	0	0	0	0	1	0	0	0	0	0	1	1	0	1	0	1	0	0	1	1	0	1	13	0.342105
11	Ping Yu (2020)	1	0	0	1	1	0	0	0	1	0	0	0	0	0	1	1	0	0	0	0	1	0	0	0	1	0	1	1	0	1	0	1	0	0	1	0	0	0	13	0.342105
12	Min Qiu (2020)	1	0	0	1	1	0	0	1	1	0	1	0	0	0	1	0	0	0	0	0	1	0	0	0	0	0	1	1	0	1	0	0	0	0	1	0	0	1	13	0.342105
13	Jiabo Wang (2020)	1	0	0	1	1	1	0	0	1	0	0	0	0	0	1	1	1	1	1	0	1	0	0	1	1	0	1	1	0	1	0	1	1	0	0	1	1	0	20	0.526316
14	Chaowu Chen (2021)	1	0	0	1	1	0	0	0	1	0	0	0	0	0	1	0	0	0	0	0	1	0	0	1	0	0	0	1	0	1	0	1	0	0	1	0	0	0	11	0.289474
15	Qing He (2021)	1	1	0	1	1	0	0	1	1	0	1	0	0	0	1	0	0	0	0	0	1	0	0	0	0	0	0	1	0	1	0	0	0	0	1	0	0	0	12	0.315789
16	Qing He, Qijuan Zhang (2021)	1	0	0	1	1	0	0	0	1	0	1	0	0	0	1	0	0	0	0	0	1	0	0	1	0	0	0	1	0	1	0	1	0	0	1	0	0	0	12	0.315789
17	Anping Liu (2021）	1	1	0	1	1	0	0	1	1	0	1	0	0	0	1	0	0	0	0	0	1	0	0	0	1	0	1	1	0	1	0	1	1	0	1	0	0	1	17	0.447368
18	Wu Liu (2021)	1	0	0	1	1	0	0	0	1	0	0	0	0	0	1	0	0	0	0	0	1	0	0	0	1	0	0	1	0	1	0	1	0	0	1	0	0	0	11	0.289474
19	Suofang Shi (2021)	1	1	0	1	1	0	0	1	1	0	1	0	0	0	1	0	0	0	0	0	1	0	0	0	0	0	0	1	0	1	0	1	0	0	1	0	0	1	14	0.368421
20	Shiqi Sun (2021)	1	0	0	1	1	1	0	0	1	0	1	0	0	0	1	0	1	0	0	0	1	0	0	1	1	0	1	1	0	1	0	1	1	0	1	1	0	1	19	0.5
21	Rui Wu (2021)	1	0	0	1	1	0	0	0	1	0	0	0	0	0	1	0	0	0	0	0	1	0	0	0	0	0	1	1	0	1	0	0	0	0	1	0	0	1	11	0.289474
22	Shuang Zhou (2021)	1	0	0	1	1	1	0	0	1	0	0	0	1	1	1	0	0	1	0	0	1	0	1	1	1	1	1	1	1	1	0	1	1	0	0	1	0	1	22	0.578947
23	Ke Hu (2021)	1	0	0	1	1	1	0	0	0	0	0	0	0	0	1	0	0	1	0	0	1	0	1	1	1	0	1	1	1	1	0	1	1	0	0	1	1	1	19	0.5
24	Li Li (2021)	1	0	0	1	1	1	0	0	0	0	0	0	0	0	1	0	0	0	0	0	1	0	0	1	0	0	1	0	0	1	0	0	0	0	1	1	0	1	12	0.315789
25	Jia Liu (2021)	1	0	1	1	1	1	0	0	1	0	0	0	1	0	1	0	0	1	0	0	1	1	1	1	1	0	1	1	0	1	1	1	1	0	0	1	1	1	23	0.605263
26	Zhijian Luo (2021)	1	0	0	1	1	1	0	0	1	0	0	0	1	0	1	0	1	1	1	1	1	0	1	1	1	0	1	1	0	1	0	1	1	0	1	1	1	0	23	0.605263
27	Congcong Zeng (2021)	1	0	0	1	1	0	1	0	1	0	0	1	1	0	1	0	1	0	0	0	1	0	1	1	0	0	1	1	0	1	0	1	1	0	1	1	0	1	20	0.526316
28	Xinyi Zhang (2021)	1	0	0	1	1	1	0	0	1	0	0	0	1	0	1	1	1	1	1	0	1	0	1	1	1	0	1	1	1	1	0	1	1	0	0	1	0	1	23	0.605263
29	Chen Zhao (2021)	1	1	1	1	1	0	0	1	1	0	0	0	1	0	1	1	0	0	0	0	1	0	1	1	1	0	1	1	0	1	0	1	1	0	0	1	1	1	22	0.578947
30	Xiangyi Yuan (2021)	1	1	0	1	1	0	0	1	1	0	1	0	0	0	1	0	0	0	0	0	1	0	0	0	1	0	1	0	0	1	0	1	1	0	1	0	0	0	15	0.394737
31	Ling Ye (2021)	1	0	0	1	1	0	0	1	1	0	1	0	0	0	1	0	0	0	0	0	1	0	0	0	1	0	0	1	0	1	0	1	0	0	1	0	0	1	14	0.368421
32	Jianming Wang (2021)	1	0	0	1	1	0	0	1	1	0	1	0	0	0	1	0	0	0	0	0	1	0	0	0	0	0	0	1	0	1	0	0	0	0	1	0	0	0	11	0.289474
33	Huan Lin (2021)	1	0	0	1	1	0	0	0	1	0	0	0	0	0	1	0	0	0	0	0	1	0	0	0	1	0	0	1	0	1	0	0	0	0	1	0	0	0	10	0.263158
34	Hongzhi Yang (2021)	1	1	0	1	1	0	0	1	1	0	1	0	0	0	1	1	0	0	0	0	1	0	0	1	1	0	0	1	0	1	0	1	1	0	1	0	0	1	18	0.473684
35	Chengguo Yan (2022)	1	0	0	1	1	0	0	0	1	0	0	0	0	0	1	0	0	0	0	0	1	0	0	0	0	0	0	1	0	1	0	1	0	0	0	0	0	1	10	0.263158
36	Xuedong An, Qing Zhang (2022)	1	0	0	1	1	0	0	0	0	0	0	0	0	0	1	0	0	0	0	0	1	0	1	1	0	0	1	1	0	1	0	1	1	0	1	1	0	0	14	0.368421
37	Bowu Chen (2022)	1	0	0	1	1	0	0	0	1	0	0	0	0	0	1	0	0	1	0	1	1	1	1	1	1	0	1	1	0	1	1	1	1	0	1	1	0	0	20	0.526316
38	Yuqin Chen (2022)	1	0	1	1	1	0	0	1	0	0	0	0	1	0	1	0	1	1	1	1	1	0	1	1	1	0	1	1	1	1	0	1	1	0	1	1	0	1	24	0.631579
39	Muhammad Raza Shah (2022)	1	0	1	1	1	1	0	0	1	0	0	0	1	0	1	0	1	1	1	1	1	0	1	1	1	0	1	1	0	1	0	1	1	0	0	1	1	1	24	0.631579
40	Wenguang Xia (2022)	1	0	0	1	1	0	0	1	1	0	0	0	1	0	1	0	1	1	1	0	1	0	1	1	1	0	1	1	0	1	0	1	1	0	0	1	0	1	21	0.552632
41	Ling Zhang (2022)	1	0	0	1	1	1	0	0	1	0	0	0	0	0	1	0	0	0	0	0	1	0	1	1	1	0	1	1	0	1	0	1	1	0	0	1	0	0	16	0.421053
42	Muhui Hu (2022)	1	0	0	1	1	0	0	0	1	0	0	0	0	0	1	0	0	0	0	0	1	0	0	0	0	0	1	0	0	1	0	1	1	0	1	0	0	0	11	0.289474
43	Hongwei Hu (2022)	1	0	0	1	1	0	0	1	1	0	1	0	0	0	1	0	0	0	0	0	1	0	0	0	1	0	0	1	0	1	0	1	0	0	1	0	0	0	13	0.342105
44	Xuedong An (2022)	1	0	0	1	1	1	0	0	1	0	0	0	0	0	1	0	0	0	0	0	1	0	1	0	0	0	1	0	0	1	0	1	1	0	0	0	0	0	12	0.315789
45	Guobo Xu (2023)	1	1	0	0	1	0	0	1	1	0	1	0	0	0	1	0	0	0	0	0	1	0	0	0	1	0	0	1	0	1	0	1	1	0	1	0	0	1	15	0.394737
46	Yue Zhang (2023)	1	0	0	0	1	0	0	1	1	0	1	0	0	0	1	0	0	0	0	0	1	0	1	0	1	0	0	1	0	1	0	1	1	0	1	0	0	1	15	0.394737
47	Jingrong Guo (2023)	1	0	0	1	1	0	0	1	1	0	1	0	0	0	1	0	0	0	0	0	1	0	0	1	0	0	0	1	0	1	0	1	0	0	1	0	0	1	14	0.368421
48	Ling Dong (2023)	1	0	0	1	1	0	0	1	1	0	1	0	0	0	1	0	0	0	0	0	1	0	0	0	1	0	0	1	0	1	0	1	0	0	1	0	0	1	14	0.368421
49	Xiangmin Wu (2023)	1	1	0	1	1	0	0	1	1	0	0	0	0	0	1	0	0	0	0	0	1	0	0	0	0	0	0	1	0	1	0	1	0	0	1	0	0	0	12	0.315789
50	Guopeng Zhang (2023)	1	0	0	1	1	0	0	0	1	0	0	0	0	0	1	0	0	0	0	0	1	0	0	1	1	0	1	0	0	1	0	1	1	0	0	0	0	0	12	0.315789
51	Zhenjie Xu (2023)	1	0	0	1	1	0	0	0	1	0	0	0	0	0	1	0	0	0	0	0	1	0	0	0	0	0	0	1	0	1	0	0	0	0	1	0	0	0	9	0.236842
52	Huixia Yang （2023）	1	0	0	1	1	0	0	1	1	0	1	0	1	0	1	0	0	0	0	0	1	0	0	0	0	0	1	0	0	1	0	1	0	0	1	0	0	0	13	0.342105
53	Qingquan Liu (2023)	1	0	0	1	1	0	0	0	0	0	0	0	0	0	1	0	0	0	0	0	1	0	0	0	0	0	0	1	0	1	0	1	1	0	1	0	0	1	11	0.289474
54	Junjie Liu (2023)	1	0	0	1	1	0	0	0	1	0	0	0	0	0	1	0	0	0	0	0	1	0	0	0	0	0	0	1	0	1	0	0	0	0	1	0	0	1	10	0.263158
55	Xueshuai Dai (2023)	1	0	0	1	1	0	0	0	1	0	1	0	0	0	1	1	0	0	0	0	1	0	0	0	0	0	1	1	0	1	0	0	0	0	1	0	0	0	12	0.315789
56	Tong Zhou (2023)	1	0	0	1	1	0	0	1	1	0	1	0	1	0	1	0	0	0	0	0	1	0	0	1	0	0	1	1	0	1	0	1	1	0	1	0	0	1	17	0.447368
57	Bangjiang Fang (2023)	1	0	0	1	1	0	0	0	0	0	0	0	0	0	1	0	0	0	0	0	1	0	0	1	0	0	0	1	0	1	0	1	1	0	1	0	0	1	12	0.315789
58	Chaodong Yao (2023)	1	1	0	1	1	0	0	1	1	0	1	0	0	0	1	0	0	0	0	0	1	0	0	1	0	0	1	1	0	1	0	1	1	1	1	0	0	0	17	0.447368
59	Tao Li (2023)	1	0	1	1	1	0	0	0	1	0	0	0	0	0	1	0	0	0	0	0	1	0	1	1	0	0	1	1	0	1	0	1	1	0	0	1	0	1	16	0.421053
60	Zhuo Yu (2023)	1	0	0	1	1	1	0	0	1	0	0	0	0	0	1	0	0	0	0	0	1	1	1	1	1	0	1	1	1	1	1	1	1	0	0	1	0	0	19	0.5
61	Jiande Chen (2023)	1	0	0	1	1	1	0	0	1	0	0	0	1	0	1	0	1	1	0	0	1	0	1	1	1	0	1	1	0	1	0	1	1	0	0	1	0	1	20	0.526316
62	Jinping Zheng (2023)	1	0	0	1	1	1	0	0	0	0	0	0	1	0	1	1	0	0	1	1	1	1	1	1	0	0	1	1	1	1	1	1	1	0	0	1	0	1	22	0.578947
63	Cunqing Yang (2023)	1	0	0	1	1	1	0	0	0	0	0	0	0	0	1	0	0	0	0	0	1	0	0	0	0	0	0	0	0	1	0	1	1	0	1	0	0	0	10	0.263158
64	Weike Li (2024)	1	1	0	1	1	0	0	1	1	0	1	0	0	0	1	0	1	1	0	0	1	0	0	1	0	0	1	1	0	1	0	1	0	0	1	0	0	1	18	0.473684
65	Rui Han (2024)	1	0	0	1	1	0	0	0	1	0	0	0	0	0	1	0	0	0	0	0	1	0	0	0	0	0	0	1	0	1	0	1	1	0	1	0	0	0	11	0.289474
66	Xiangmin Wu (2024)	1	1	0	1	1	0	0	1	1	0	1	0	0	0	1	0	0	0	0	0	1	0	0	0	0	0	0	1	0	1	0	1	0	0	1	0	0	0	13	0.342105
	Total score	66	11	6	64	66	15	1	23	58	0	26	1	14	1	66	7	10	12	7	5	66	4	19	30	33	1	39	59	6	66	4	55	39	1	49	21	6	36
	Reporting ratio	1	0.166667	0.0909091	0.969697	1	0.227273	0.0151515	0.348485	0.878788	0	0.393939	0.0151515	0.212121	0.0151515	1	0.106061	0.151515	0.181818	0.106061	0.0757576	1	0.0606061	0.287879	0.454545	0.5	0.0151515	0.590909	0.893939	0.0909091	1	0.0606061	0.833333	0.590909	0.0151515	0.742424	0.318182	0.0909091	0.545455

## Sheet: Supplementary Table 5 (B)
		Investigator B's CONSORT-CHM2017 score
NO.	Name of RCT paper	Title and abstract			Introduction		Methods									Randomization								Results										Discussion			Other information			Total Score
					Background and objectives		Trial design		Participants		Interventions	Outcomes		Sample size		Sequence generation		Allocation concealment mechanism	Implementation	Blinding		Statistical methods		Participant flow(a diagram is strongly recommended)		Recruitment		Baseline data	Baseline data			Ancillary analyses	Harms	Limitations	Generalizability	Interpretation	Registration	Protocol	Funding
		1a.Statement of whether the trial targets a TCM Pattern, a Western medicine–defined disease, or a Western medicine–defined disease with a specific TCM Pattern a Western medicine–defined disease, or a Western medicine–defined disease with a specific TCM Pattern	1b. Illustration of the name and form of the formula used, and the TCM Pattern applied, if applicable	1c.Determination of appropriate keywords, including “Chinese herbal medicine formula” and “RCT”	2a.Statement with biomedical science approaches and/or TCM approaches	2b.Statement of whether the formula targets a Western medicine–defined disease, a TCM Pattern, or a Western medicine-defined disease with a specific TCM Pattern	3a.Description of trial design(such as parallel, factorial)including allocation ratio	3b.Important changes to methods after trial commencement (such as eligibility criteria),with reasons	4a.Statement of whether participants with a specific TCM Pattern were recruited	4b.Settings and locations where the data were collected	5.Description(s) for different types of formulas should include specific contents	6a.Illustration of outcome measures with Pattern in detail	6b.Any changes to trial outcomes after the trial commenced, with reasons	7a.How sample size was determined	7b.When applicable, explanation of any interim analyses and stopping guidelines	8a.Method used to generate the random allocation sequence	8b.Type of randomization; details of any restriction(such as blocking and block size)	9. Mechanism used to implement the random allocation sequence(such as sequentially numbered containers),describing any steps taken to conceal the sequence until interventions were assigned	10. Who generated the random allocation sequence, who enrolled participants, and who assigned participants to interventions	11a. If done, who was blinded after assignment to interventions(for example, participants, care providers, those assessing outcomes)and how	11b.If relevant, description of the similarity of interventions	12a.Statistical methods used to compare groups for primary and secondary outcomes	12b.Methods for additional analyses, such as subgroup analyses and adjusted analyses	13a.For each group, the numbers of participants who were randomly assigned, received intended treatment, and were analyzed for the primary outcome	13b. For each group, losses and exclusions after randomization,together with reasons	14a.Dates defining the periods of recruitment and follow-up	14b. Why the trial ended or was stopped	15. A table showing baseline demographic and clinical characteristics for each group	16. For each group, number of participants(denominator)included in each analysis and whether the analysis was by original assigned groups	17a. For each primary and secondary outcome, results for each group, and the estimate defect size and its precision(such as 95% confidence interval)	17b. For binary outcomes, presentation of both absolute and relative effect sizes is recommended	18.Results of any other analyses performed, including and analyses, distinguishing pre-specified from exploratory	19. All important harms or unintended effects in each group (for specific guidance see CONSORT for harms)	20.Trial limitations, addressing sources of potential bias, imprecision, and, if relevant, multiplicity of analyses	21.Discussion of how the formula works on different TCM Patterns or diseases	22.Interpretation with TCM theory	23.Registration number and name of trial registry	24. Where the full trial protocol can be accessed, if available	25.Sources of funding and other support(such as supply of drugs),role of funders	Total score	Reporting ratio
1	Xiangying Ai, Luping Lin (2020)	1	0	0	1	1	0	0	0	1	0	0	0	0	0	1	0	0	0	0	0	1	0	0	0	1	0	1	1	0	1	0	1	0	0	1	0	0	1	13	0.342105
2	Xiangying Ai, Chun Luo (2020)	1	0	0	1	1	0	0	0	1	0	1	0	0	0	1	0	0	0	0	0	1	0	0	0	1	0	1	1	0	1	0	1	1	0	1	0	0	1	15	0.394737
3	Liangzhong Chen (2020)	1	0	0	1	1	0	0	0	1	0	0	0	0	0	1	0	0	0	0	0	1	0	0	0	0	0	0	1	0	1	0	1	0	0	0	0	0	1	10	0.263158
4	Can Duan (2020)	1	0	0	1	1	0	0	0	1	0	1	0	1	0	1	0	0	0	0	0	1	0	1	1	1	0	1	1	0	1	0	1	1	0	1	0	0	1	18	0.473684
5	Xiaoxia Fu (2020)	1	0	0	1	1	0	0	0	1	0	1	0	0	0	1	0	0	0	0	0	1	0	0	0	1	0	0	1	0	1	0	1	1	0	1	0	0	1	14	0.368421
6	Chunjing Li (2020)	1	0	0	1	1	0	0	0	1	0	0	0	0	0	1	0	0	0	0	0	1	0	0	0	1	0	1	1	0	1	0	0	1	0	1	0	0	0	12	0.315789
7	Kaifeng Liu (2020)	1	0	0	1	1	0	0	0	1	0	0	0	0	0	1	0	0	0	0	0	1	0	0	0	0	0	0	1	0	1	0	1	0	0	1	0	0	0	10	0.263158
8	Huimin Sun (2020)	1	0	1	1	1	0	0	1	1	0	1	0	0	0	1	0	0	0	0	0	1	0	0	0	1	0	1	1	0	1	0	0	1	0	1	0	0	0	15	0.394737
9	Lin Wang (2020)	1	0	0	1	1	0	0	0	1	0	1	0	0	0	1	0	0	0	0	0	1	0	0	0	0	0	0	1	0	1	0	1	1	0	1	0	0	0	12	0.315789
10	Long Wen (2020)	1	0	0	1	1	0	0	0	1	0	0	0	0	0	1	0	0	0	0	0	1	0	0	0	0	0	1	1	0	1	0	1	0	0	1	1	0	1	13	0.342105
11	Ping Yu (2020)	1	0	0	1	1	0	0	0	1	0	0	0	0	0	1	1	0	0	0	0	1	0	0	0	1	0	1	1	0	1	0	1	0	0	1	0	0	0	13	0.342105
12	Min Qiu (2020)	1	0	0	1	1	0	0	1	1	0	1	0	0	0	1	0	0	0	0	0	1	0	0	0	0	0	1	1	0	1	0	0	0	0	1	0	0	1	13	0.342105
13	Jiabo Wang (2020)	1	0	0	1	1	1	0	0	1	0	0	0	0	0	1	1	1	1	1	0	1	0	1	1	1	0	1	1	0	1	0	1	1	0	0	1	1	0	21	0.552632
14	Chaowu Chen (2021)	1	0	0	1	1	0	0	0	1	0	0	0	0	0	1	0	0	0	0	0	1	0	1	1	0	0	0	1	0	1	0	1	0	0	1	0	0	0	12	0.315789
15	Qing He (2021)	1	1	0	1	1	0	0	1	1	0	1	0	0	0	1	0	0	0	0	0	1	0	0	0	0	0	0	1	0	1	0	0	0	0	1	0	0	0	12	0.315789
16	Qing He, Qijuan Zhang (2021)	1	0	0	1	1	0	0	0	1	0	1	0	0	0	1	0	0	0	0	0	1	0	1	1	0	0	0	1	0	1	0	1	0	0	1	0	0	0	13	0.342105
17	Anping Liu (2021）	1	1	0	1	1	0	0	1	1	0	1	0	0	0	1	0	0	0	0	0	1	0	0	0	1	0	1	1	0	1	0	1	1	0	1	0	0	1	17	0.447368
18	Wu Liu (2021)	1	0	0	1	1	0	0	0	1	0	0	0	0	0	1	0	0	0	0	0	1	0	0	0	1	0	0	1	0	1	0	1	0	0	1	0	0	0	11	0.289474
19	Suofang Shi (2021)	1	1	0	1	1	0	0	1	1	0	1	0	0	0	1	0	0	0	0	0	1	0	0	0	0	0	0	1	0	1	0	1	0	0	1	0	0	1	14	0.368421
20	Shiqi Sun (2021)	1	0	0	1	1	1	0	0	1	0	1	0	0	0	1	0	1	0	0	0	1	0	0	1	1	0	1	1	0	1	0	1	1	0	1	1	0	1	19	0.5
21	Rui Wu (2021)	1	0	0	1	1	0	0	0	1	0	0	0	0	0	1	0	0	0	0	0	1	0	0	0	0	0	1	1	0	1	0	0	0	0	1	0	0	1	11	0.289474
22	Shuang Zhou (2021)	1	0	0	1	1	1	0	0	1	0	0	0	1	1	1	0	0	1	0	0	1	0	1	1	1	1	1	1	1	1	0	1	1	0	0	1	0	1	22	0.578947
23	Ke Hu (2021)	1	0	0	1	1	1	0	0	0	0	0	0	0	0	1	0	0	1	0	0	1	0	1	1	1	0	1	1	1	1	0	1	1	0	0	1	1	1	19	0.5
24	Li Li (2021)	1	0	0	1	1	1	0	0	0	0	0	0	0	0	1	0	0	0	0	0	1	0	0	1	0	0	1	0	0	1	0	0	0	0	1	1	0	1	12	0.315789
25	Jia Liu (2021)	1	0	1	1	1	1	0	0	1	0	0	0	1	0	1	0	0	1	0	0	1	1	1	1	1	0	1	1	0	1	1	1	1	0	0	1	1	1	23	0.605263
26	Zhijian Luo (2021)	1	0	0	1	1	1	0	0	1	0	0	0	1	0	1	0	1	1	1	1	1	0	1	1	1	0	1	1	0	1	0	1	1	0	1	1	1	0	23	0.605263
27	Congcong Zeng (2021)	1	0	0	1	1	0	1	0	1	0	0	1	1	0	1	0	1	0	0	0	1	0	1	1	0	0	1	1	0	1	0	1	1	0	1	1	0	1	20	0.526316
28	Xinyi Zhang (2021)	1	0	0	1	1	1	0	0	1	0	0	0	1	0	1	1	1	1	1	0	1	0	1	1	1	0	1	1	1	1	0	1	1	0	0	1	0	1	23	0.605263
29	Chen Zhao (2021)	1	1	1	1	1	0	0	1	1	0	0	0	1	0	1	1	0	0	0	0	1	0	1	1	1	0	1	1	0	1	0	1	1	0	0	1	1	1	22	0.578947
30	Xiangyi Yuan (2021)	1	1	0	1	1	0	0	1	1	0	1	0	0	0	1	0	0	0	0	0	1	0	0	0	1	0	1	0	0	1	0	1	1	0	1	0	0	0	15	0.394737
31	Ling Ye (2021)	1	0	0	1	1	0	0	1	1	0	1	0	0	0	1	0	0	0	0	0	1	0	0	0	1	0	0	1	0	1	0	1	0	0	1	0	0	1	14	0.368421
32	Jianming Wang (2021)	1	0	0	1	1	0	0	1	1	0	1	0	0	0	1	0	0	0	0	0	1	0	0	0	0	0	0	1	0	1	0	0	0	0	1	0	0	0	11	0.289474
33	Huan Lin (2021)	1	0	0	1	1	0	0	0	1	0	0	0	0	0	1	0	0	0	0	0	1	0	0	0	1	0	0	1	0	1	0	0	0	0	1	0	0	0	10	0.263158
34	Hongzhi Yang (2021)	1	1	0	1	1	0	0	1	1	0	1	0	0	0	1	1	0	0	0	0	1	0	0	1	1	0	0	1	0	1	0	1	1	0	1	0	0	1	18	0.473684
35	Chengguo Yan (2022)	1	0	0	1	1	0	0	0	1	0	0	0	0	0	1	0	0	0	0	0	1	0	1	0	0	0	0	1	0	1	0	1	0	0	0	0	0	1	11	0.289474
36	Xuedong An, Qing Zhang (2022)	1	0	0	1	1	0	0	0	0	0	0	0	0	0	1	0	0	0	0	0	1	0	1	1	0	0	1	1	0	1	0	1	1	0	1	1	0	0	14	0.368421
37	Bowu Chen (2022)	1	0	0	1	1	0	0	0	1	0	0	0	0	0	1	0	0	1	0	1	1	1	1	1	1	0	1	1	0	1	1	1	1	0	1	1	0	0	20	0.526316
38	Yuqin Chen (2022)	1	0	1	1	1	0	0	1	0	0	0	0	1	0	1	0	1	1	1	1	1	0	1	1	1	0	1	1	1	1	0	1	1	0	1	1	0	1	24	0.631579
39	Muhammad Raza Shah (2022)	1	0	1	1	1	1	0	0	1	0	0	0	1	0	1	0	1	1	1	1	1	0	1	1	1	0	1	1	0	1	0	1	1	0	0	1	1	1	24	0.631579
40	Wenguang Xia (2022)	1	0	0	1	1	0	0	1	1	0	0	0	1	0	1	0	1	1	1	0	1	0	1	1	1	0	1	1	0	1	0	1	1	0	0	1	0	1	21	0.552632
41	Ling Zhang (2022)	1	0	0	1	1	1	0	0	1	0	0	0	0	0	1	0	0	0	0	0	1	0	1	1	1	0	1	1	0	1	0	1	1	0	0	1	0	0	16	0.421053
42	Muhui Hu (2022)	1	0	0	1	1	0	0	0	1	0	0	0	0	0	1	0	0	0	0	0	1	0	0	0	0	0	1	0	0	1	0	1	1	0	1	0	0	0	11	0.289474
43	Hongwei Hu (2022)	1	0	0	1	1	0	0	1	1	0	1	0	0	0	1	0	0	0	0	0	1	0	0	0	1	0	0	1	0	1	0	1	0	0	1	0	0	0	13	0.342105
44	Xuedong An (2022)	1	0	0	1	1	1	0	0	1	0	0	0	0	0	1	0	0	0	0	0	1	0	1	0	0	0	1	0	0	1	0	1	1	0	0	0	0	0	12	0.315789
45	Guobo Xu (2023)	1	1	0	0	1	0	0	1	1	0	1	0	0	0	1	0	0	0	0	0	1	0	0	0	1	0	0	1	0	1	0	1	1	0	1	0	0	1	15	0.394737
46	Yue Zhang (2023)	1	0	0	0	1	0	0	1	1	0	1	0	0	0	1	0	0	0	0	0	1	0	1	0	1	0	0	1	0	1	0	1	1	0	1	0	0	1	15	0.394737
47	Jingrong Guo (2023)	1	0	0	1	1	0	0	1	1	0	1	0	0	0	1	0	0	0	0	0	1	0	1	1	0	0	0	1	0	1	0	1	0	0	1	0	0	1	15	0.394737
48	Ling Dong (2023)	1	0	0	1	1	0	0	1	1	0	1	0	0	0	1	0	0	0	0	0	1	0	0	0	1	0	0	1	0	1	0	1	0	0	1	0	0	1	14	0.368421
49	Xiangmin Wu (2023)	1	1	0	1	1	0	0	1	1	0	0	0	0	0	1	0	0	0	0	0	1	0	0	0	0	0	0	1	0	1	0	1	0	0	1	0	0	0	12	0.315789
50	Guopeng Zhang (2023)	1	0	0	1	1	0	0	0	1	0	0	0	0	0	1	0	0	0	0	0	1	0	1	1	1	0	1	0	0	1	0	1	1	0	0	0	0	0	13	0.342105
51	Zhenjie Xu (2023)	1	0	0	1	1	0	0	0	1	0	0	0	0	0	1	0	0	0	0	0	1	0	0	0	0	0	0	1	0	1	0	0	0	0	1	0	0	0	9	0.236842
52	Huixia Yang （2023）	1	0	0	1	1	0	0	1	1	0	1	0	1	0	1	0	0	0	0	0	1	0	0	0	0	0	1	0	0	1	0	1	0	0	1	0	0	0	13	0.342105
53	Qingquan Liu (2023)	1	0	0	1	1	0	0	0	0	0	0	0	0	0	1	0	0	0	0	0	1	0	0	0	0	0	0	1	0	1	0	1	1	0	1	0	0	1	11	0.289474
54	Junjie Liu (2023)	1	0	0	1	1	0	0	0	1	0	0	0	0	0	1	0	0	0	0	0	1	0	0	0	0	0	0	1	0	1	0	0	0	0	1	0	0	1	10	0.263158
55	Xueshuai Dai (2023)	1	0	0	1	1	0	0	0	1	0	1	0	0	0	1	1	0	0	0	0	1	0	0	0	0	0	1	1	0	1	0	0	0	0	1	0	0	0	12	0.315789
56	Tong Zhou (2023)	1	0	0	1	1	0	0	1	1	0	1	0	1	0	1	0	0	0	0	0	1	0	1	1	0	0	1	1	0	1	0	1	1	0	1	0	0	1	18	0.473684
57	Bangjiang Fang (2023)	1	0	0	1	1	0	0	0	0	0	0	0	0	0	1	0	0	0	0	0	1	0	1	1	0	0	0	1	0	1	0	1	1	0	1	0	0	1	13	0.342105
58	Chaodong Yao (2023)	1	1	0	1	1	0	0	1	1	0	1	0	0	0	1	0	0	0	0	0	1	0	1	1	0	0	1	1	0	1	0	1	1	1	1	0	0	0	18	0.473684
59	Tao Li (2023)	1	0	1	1	1	0	0	0	1	0	0	0	0	0	1	0	0	0	0	0	1	0	1	1	0	0	1	1	0	1	0	1	1	0	0	1	0	1	16	0.421053
60	Zhuo Yu (2023)	1	0	0	1	1	1	0	0	1	0	0	0	0	0	1	0	0	0	0	0	1	1	1	1	1	0	1	1	1	1	1	1	1	0	0	1	0	0	19	0.5
61	Jiande Chen (2023)	1	0	0	1	1	1	0	0	1	0	0	0	1	0	1	0	1	1	0	0	1	0	1	1	1	0	1	1	0	1	0	1	1	0	0	1	0	1	20	0.526316
62	Jinping Zheng (2023)	1	0	0	1	1	1	0	0	0	0	0	0	1	0	1	1	0	0	1	1	1	1	1	1	0	0	1	1	1	1	1	1	1	0	0	1	0	1	22	0.578947
63	Cunqing Yang (2023)	1	0	0	1	1	1	0	0	0	0	0	0	0	0	1	0	0	0	0	0	1	0	0	0	0	0	0	0	0	1	0	1	1	0	1	0	0	0	10	0.263158
64	Weike Li (2024)	1	1	0	1	1	0	0	1	1	0	1	0	0	0	1	0	1	1	0	0	1	0	1	1	0	0	1	1	0	1	0	1	0	0	1	0	0	1	19	0.5
65	Rui Han (2024)	1	0	0	1	1	0	0	0	1	0	0	0	0	0	1	0	0	0	0	0	1	0	0	0	0	0	0	1	0	1	0	1	1	0	1	0	0	0	11	0.289474
66	Xiangmin Wu (2024)	1	1	0	1	1	0	0	1	1	0	1	0	0	0	1	0	0	0	0	0	1	0	0	0	0	0	0	1	0	1	0	1	0	0	1	0	0	0	13	0.342105
	Total score	66	11	6	64	66	15	1	23	58	0	26	1	14	1	66	7	10	12	7	5	66	4	30	30	33	1	39	59	6	66	4	55	39	1	49	21	6	36
	Reporting ratio	1	0.166667	0.0909091	0.969697	1	0.227273	0.0151515	0.348485	0.878788	0	0.393939	0.0151515	0.212121	0.0151515	1	0.106061	0.151515	0.181818	0.106061	0.0757576	1	0.0606061	0.454545	0.454545	0.5	0.0151515	0.590909	0.893939	0.0909091	1	0.0606061	0.833333	0.590909	0.0151515	0.742424	0.318182	0.0909091	0.545455

## Sheet: Supplementary Table 6(A)
				Investigator A's Score of Sub-questions Based on the CONSORT-CHM Formula 2017
No.	Included Trials	Title, abstract,and keywords						Introduction			Methods	Interventions																														Outcomes	Discussion	Interpretation
								Background and objectives			Participants	5a. For fixed CHM formulas																	5b. For individualized CHM formulas		5c. For patent proprietary CHM formulas						5d. Control groups Placebo control						Generalizability		Total Score	Reporting ratio
		1a	1b			1c		2a		2b	4a	5a-1			5a-2				5a-3	5a-4	5a-5	5a-6	5a-7	5a-8	5a-9	5a-10		5a-11	5b-1	5b-2	5c-1	5c-2				5c-3	5d-1	5d-2	5d-3	5d-4	5d-5
		Q1.Whether it reported that the trial targeted a specific TCM Pattern in “Title”?	Q2.Whether the name of the CHM formula was reported in “Abstract”?	Q3.Whether the dosage form of the CHM formula was reported in “Abstract”?	Q4.Whether the TCM Pattern was reported in “Abstract”?	Q5.Whether the “Chinese herbal medicine formula” was presented in “Key word”?	Q6.Whether “randomized controlled trials” was presented in “Key words”?	Q7.Whether the TCM background and explanation of the disease or the TCM Pattern was reported in “Background”?	Q8.Whether the biomedical science explanation and/or TCM rationale about the CHM formula were reported in “Background”?	Q9.Whether the objective or hypotheses focused on the CHM formula intreatmentof a Western medicine-defineddisease, a TCM Pattern, or a Western medicine-defined disease with a specific TCM Pattern?	Q10.Whether the participants with a specific TCM Pattern were recruited, in terms of 1) diagnostic criteria and 2) inclusion and exclusion criteria, and whether all criteria used were universally recognized, or reference given to where detailed explanation can be found in “Methods”?	Q11.Whether the name of the CHM formula was reported in “Methods”?	Q12.Whether the source of the CHM formula was reported in “methods”?	Q13.Whether the dosage form of the CHM formula was reported in “methods”?	Q14.Whether the name of each medical substance was reported in “Methods”?	Q15.Whether the source of each medical substance was reported in “Methods”?	Q16.Whether the processing method of each medical substance was reported in “Methods”?	Q17.Whether the dosage of each medical substance was reported in “Methods”?	Q18.Whether the Authentication method of each ingredient was reported in “Methods”?	Q19.Whether the principles, rationale, and interpretation of forming the formula were reported?	Q20.Whether the reference(s) as to the efficacy of the formula was presented?	Q21.Whether the pharmacologic study results of the formula were presented?	Q22.Whether the production method of the formula was reported?	Q23.Whether the quality control of each ingredient and of the product of the formula was conducted?	Q24.Whether the safety assessment of the formula was conducted?	Q25.Whether the dosage of the formula was reported?	Q26. Whether the treatment duration of the CHM formulas was reported in “Methods”?	Q27. Whether the Administration route of the CHM formula was reported in “Methods”?	see Q11-Q27	Q28. For trials with individualized CHM formulas, whether it reported how, when, and by whom the CHM formula was modified in “Methods”?	Q29. For trials with patent proprietary CHM formulas, whether the composition and dosage were reported in “Methods”?	Q30. For trials with patent proprietary CHM formulas, whether the efficacy was reported in “Methods”?	Q31.For trials with patent proprietary CHM formulas, whether the safety or quality control was reported in “Methods”?	Q32. For trials with patent proprietary CHM formulas, whether the proprietary product name (i.e., brand name), name of the manufacturer, and lot number were reported in “Methods”?	Q33.For trials with patent proprietary CHM formulas, whether the production date and expiry date were reported in “Methods”?	Q34. For trials with patent proprietary CHM formulas, whether the patent proprietary formula used in the trial is for a condition that is identical to the publicly available reference was stated?	Q35. For trials with placebo control, whether the name and amount of each ingredient of the placebo were reported in “Methods”?	Q36. For trials with placebo control, whether the similarity of placebo with the intervention (e.g., color, smell, taste, appearance, packaging) was reported in “Methods”?	Q37. For trials with placebo control, whether the quality control and safety assessment of the placebo were reported in “Methods”?	Q38. For trials with placebo control, whether the administration route, regimen, and dosage of the placebo were reported in “Methods”?	Q39. For trials with placebo control, whether the production information of the placebo was reported, including where, when, how, and by whom the placebo was produced?	Q40.Whether the outcome measures included TCM indicators in “Outcome”?	Q41.Whether any discussion of how the formula works on different TCM Patterns or diseases was reported in “Discussion” ?	Q42.Whether any interpretation with TCM theory was reported in “Discussion”?
1	Xiangying Ai, Luping Lin (2020)	0	1	1	0	0	0	0	1	0	0	1	1	1	1	1	0	0	0	0	0	0	0	0	0	0	1	1	0	0	NA	NA	NA	NA	NA	NA	NA	NA	NA	NA	NA	0	0	1	11	0.261905
2	Xiangying Ai, Chun Luo (2020)	0	1	1	0	1	0	0	1	0	0	1	1	1	1	1	0	1	0	1	1	0	0	0	0	1	1	1	0	1	NA	NA	NA	NA	NA	NA	NA	NA	NA	NA	NA	1	0	1	18	0.428571
3	Liangzhong Chen (2020)	NA	1	1	NA	1	0	0	1	NA	NA	1	1	1	NA	NA	NA	NA	NA	NA	1	1	NA	NA	NA	1	1	1	0	NA	0	1	0	1	1	1	NA	NA	NA	NA	NA	0	0	0	16	0.380952
4	Can Duan (2020)	NA	1	1	NA	1	0	0	1	NA	NA	1	1	1	NA	NA	NA	NA	NA	NA	1	1	NA	NA	NA	1	1	1	0	NA	0	1	0	1	1	1	NA	NA	NA	NA	NA	1	0	1	18	0.428571
5	Xiaoxia Fu (2020)	0	1	1	0	1	0	1	1	0	1	1	1	1	1	1	0	1	0	1	1	0	1	0	0	1	1	1	0	1	NA	NA	NA	NA	NA	NA	NA	NA	NA	NA	NA	1	0	1	21	0.5
6	Chunjing Li (2020)	NA	0	0	NA	0	0	0	1	NA	NA	0	1	1	1	0	0	1	0	0	0	0	1	0	0	1	1	1	0	1	NA	NA	NA	NA	NA	NA	NA	NA	NA	NA	NA	0	0	1	11	0.261905
7	Kaifeng Liu (2020)	NA	1	1	NA	1	0	0	1	NA	NA	1	0	1	NA	NA	NA	NA	NA	NA	1	0	NA	NA	NA	0	1	1	0	NA	0	1	0	0	0	1	NA	NA	NA	NA	NA	0	0	1	12	0.285714
8	Huimin Sun (2020)	0	1	1	0	1	0	1	1	0	1	1	1	1	0	0	0	0	0	0	1	0	1	0	0	0	1	1	0	1	NA	NA	NA	NA	NA	NA	NA	NA	NA	NA	NA	1	0	1	16	0.380952
9	Lin Wang (2020)	NA	1	1	NA	1	0	0	1	NA	NA	1	1	1	1	0	1	1	0	1	0	0	0	0	0	1	0	1	0	1	NA	NA	NA	NA	NA	NA	NA	NA	NA	NA	NA	1	0	1	16	0.380952
10	Long Wen (2020)	NA	1	1	NA	1	0	0	1	NA	NA	1	1	1	NA	NA	NA	NA	NA	NA	1	1	NA	NA	NA	1	1	1	0	NA	0	1	0	0	0	1	NA	NA	NA	NA	NA	0	0	1	15	0.357143
11	Ping Yu (2020)	NA	1	1	NA	1	0	0	1	NA	NA	1	0	1	NA	NA	NA	NA	NA	NA	1	1	NA	NA	NA	1	1	1	0	NA	0	1	0	1	1	1	NA	NA	NA	NA	NA	1	0	1	17	0.404762
12	Min Qiu (2020)	0	1	1	0	1	0	0	1	0	1	1	1	1	0	1	0	1	0	1	0	0	1	0	0	1	1	1	0	0	NA	NA	NA	NA	NA	NA	NA	NA	NA	NA	NA	1	0	1	17	0.404762
13	Jiabo Wang (2020)	NA	1	1	NA	0	0	0	1	NA	NA	1	1	1	1	1	0	1	0	0	0	0	1	1	0	1	1	1	0	0	NA	NA	NA	NA	NA	NA	NA	NA	NA	NA	NA	0	0	0	14	0.333333
14	Chaowu Chen (2021)	0	1	1	0	1	0	0	1	0	0	1	1	1	NA	NA	NA	NA	NA	NA	1	0	NA	NA	NA	1	1	1	0	NA	0	1	0	1	1	1	NA	NA	NA	NA	NA	1	0	1	17	0.404762
15	Qing He (2021)	1	1	1	1	1	0	0	1	1	1	1	1	1	1	1	1	1	0	1	1	1	0	0	0	1	1	1	0	0	NA	NA	NA	NA	NA	NA	NA	NA	NA	NA	NA	1	0	1	23	0.547619
16	Qing He, Qijuan Zhang (2021)	NA	1	1	NA	1	0	0	1	NA	NA	1	1	1	1	0	1	1	0	0	0	1	0	0	0	1	1	1	0	NA	NA	NA	NA	NA	NA	NA	NA	NA	NA	NA	NA	1	0	1	16	0.380952
17	Anping Liu (2021）	1	1	1	1	1	0	1	1	1	1	1	1	1	1	1	1	1	0	1	0	0	0	0	0	1	1	1	0	1	NA	NA	NA	NA	NA	NA	NA	NA	NA	NA	NA	1	0	1	23	0.547619
18	Wu Liu (2021)	NA	0	0	NA	0	0	0	1	NA	NA	1	0	1	1	0	0	0	0	0	0	0	0	0	0	0	1	1	0	0	0	1	0	1	1	1	NA	NA	NA	NA	NA	0	0	1	11	0.261905
19	Suofang Shi (2021)	1	1	1	1	0	0	1	1	1	1	1	1	1	1	0	1	0	0	1	0	0	1	0	0	1	1	1	0	0	NA	NA	NA	NA	NA	NA	NA	NA	NA	NA	NA	1	0	1	20	0.47619
20	Shiqi Sun (2021)	NA	1	1	NA	1	0	0	1	NA	NA	1	0	1	NA	NA	NA	NA	NA	NA	0	0	NA	NA	NA	1	0	1	0	NA	0	1	0	1	1	1	NA	NA	NA	NA	NA	1	0	1	14	0.333333
21	Rui Wu (2021)	NA	1	1	NA	1	0	0	1	NA	NA	1	1	1	1	1	0	0	0	1	0	0	1	0	0	0	0	1	0	0	NA	NA	NA	NA	NA	NA	NA	NA	NA	NA	NA	0	0	1	13	0.309524
22	Shuang Zhou (2021)	NA	1	1	NA	1	1	0	1	NA	NA	1	1	1	1	0	0	1	0	0	0	1	1	0	0	1	1	1	0	0	NA	NA	NA	NA	NA	NA	NA	NA	NA	NA	NA	0	0	0	15	0.357143
23	Ke Hu (2021)	NA	1	1	NA	1	0	0	1	NA	NA	1	0	1	NA	NA	NA	NA	NA	NA	1	0	NA	NA	NA	0	1	1	0	NA	0	1	1	0	0	1	NA	NA	NA	NA	NA	0	0	0	12	0.285714
24	Li Li (2021)	NA	1	1	NA	1	0	0	1	NA	NA	1	0	1	NA	NA	NA	NA	NA	NA	1	0	NA	NA	NA	0	1	1	0	NA	0	1	0	1	1	1	0	0	0	1	0	1	0	1	16	0.380952
25	Jia Liu (2021)	NA	1	1	NA	1	1	0	1	NA	NA	1	1	1	1	0	0	0	0	0	1	0	1	0	0	0	1	1	0	0	NA	NA	NA	NA	NA	NA	NA	NA	NA	NA	NA	0	0	0	13	0.309524
26	Zhijian Luo (2021)	NA	1	1	NA	1	1	0	1	NA	NA	1	1	1	NA	NA	NA	NA	NA	NA	1	1	NA	NA	NA	1	1	1	0	NA	0	1	0	1	1	1	NA	NA	NA	NA	NA	0	0	0	17	0.404762
27	Congcong Zeng (2021)	NA	1	1	NA	1	0	0	1	NA	NA	1	1	1	1	0	0	1	0	0	1	1	0	0	0	1	1	1	0	0	NA	NA	NA	NA	NA	NA	NA	NA	NA	NA	NA	1	0	1	16	0.380952
28	Xinyi Zhang (2021)	NA	1	1	NA	1	0	0	1	NA	NA	1	1	1	NA	NA	NA	NA	NA	NA	1	1	NA	NA	NA	0	1	1	0	NA	0	1	0	0	0	1	NA	NA	NA	NA	NA	0	0	0	13	0.309524
29	Chen Zhao (2021)	NA	1	1	NA	0	1	0	1	NA	NA	1	1	1	1	0	1	1	0	0	1	0	1	0	0	1	1	1	0	0	NA	NA	NA	NA	NA	NA	NA	NA	NA	NA	NA	0	0	0	15	0.357143
30	Xiangyi Yuan (2021)	1	1	1	1	1	0	1	1	1	1	1	1	1	1	1	1	1	0	1	0	1	0	0	0	1	1	1	0	0	NA	NA	NA	NA	NA	NA	NA	NA	NA	NA	NA	1	0	1	23	0.547619
31	Ling Ye (2021)	0	1	1	1	1	0	1	1	1	1	1	1	1	1	1	1	1	0	1	0	1	1	0	0	1	1	1	0	1	NA	NA	NA	NA	NA	NA	NA	NA	NA	NA	NA	1	0	1	24	0.571429
32	Jianming Wang (2021)	0	1	1	0	0	0	0	1	0	1	1	1	1	1	0	1	1	0	0	0	0	0	0	0	1	1	1	0	0	NA	NA	NA	NA	NA	NA	NA	NA	NA	NA	NA	1	0	1	15	0.357143
33	Huan Lin (2021)	NA	1	1	NA	1	0	0	1	NA	NA	1	1	1	NA	NA	NA	NA	NA	NA	1	1	NA	NA	NA	NA	1	1	0	NA	0	1	0	1	1	1	NA	NA	NA	NA	NA	0	0	1	16	0.380952
34	Hongzhi Yang (2021)	1	1	1	1	1	0	0	1	1	1	1	1	1	1	1	0	1	0	1	0	1	1	0	0	1	1	1	0	0	NA	NA	NA	NA	NA	NA	NA	NA	NA	NA	NA	1	0	1	22	0.52381
35	Chengguo Yan (2022)	NA	1	1	NA	1	0	0	1	NA	NA	1	1	1	NA	NA	NA	NA	NA	NA	1	0	NA	NA	NA	1	1	1	0	NA	0	1	0	1	1	1	NA	NA	NA	NA	NA	0	0	0	15	0.357143
36	Xuedong An, Qing Zhang (2022)	NA	1	1	NA	1	0	0	1	NA	NA	1	0	1	NA	NA	NA	NA	NA	NA	1	0	NA	NA	NA	0	1	1	0	NA	0	1	0	1	1	1	0	0	0	1	0	0	0	1	15	0.357143
37	Bowu Chen (2022)	NA	1	1	NA	1	0	1	1	NA	NA	1	1	1	1	0	0	1	0	0	1	1	1	1	0	1	1	1	0	0	NA	NA	NA	NA	NA	NA	0	1	1	1	0	0	0	1	21	0.5
38	Yuqin Chen (2022)	0	1	1	0	1	1	1	1	0	1	1	0	1	NA	NA	NA	NA	NA	NA	1	1	NA	NA	NA	NA	1	1	0	NA	1	1	0	1	1	1	0	1	0	1	0	1	0	1	22	0.52381
39	Muhammad Raza Shah (2022)	0	1	1	0	1	1	0	1	0	1	1	1	1	NA	NA	NA	NA	NA	NA	1	1	NA	NA	NA	1	1	1	0	NA	0	1	1	1	1	1	0	0	1	1	0	0	0	0	21	0.5
40	Wenguang Xia (2022)	0	0	1	0	0	0	1	1	0	1	1	1	1	1	1	0	1	0	0	1	0	0	0	0	1	1	1	0	NA	NA	NA	NA	NA	NA	NA	NA	NA	NA	NA	NA	0	0	0	14	0.333333
41	Ling Zhang (2022)	NA	1	1	NA	0	0	0	1	NA	NA	1	1	1	NA	NA	NA	NA	NA	NA	1	1	NA	NA	NA	1	1	1	0	NA	0	1	0	1	1	1	NA	NA	NA	NA	NA	0	0	0	15	0.357143
42	Muhui Hu (2022)	NA	1	1	NA	1	0	0	1	NA	NA	1	1	1	1	0	1	1	0	1	0	1	0	0	0	1	1	1	0	0	NA	NA	NA	NA	NA	NA	NA	NA	NA	NA	NA	0	0	1	16	0.380952
43	Hongwei Hu (2022)	0	1	1	0	0	0	1	1	0	1	1	0	1	1	0	1	1	0	0	0	0	0	0	0	1	1	1	0	0	NA	NA	NA	NA	NA	NA	NA	NA	NA	NA	NA	1	0	1	15	0.357143
44	Xuedong An (2022)	NA	1	1	NA	1	0	0	1	NA	NA	1	1	1	NA	NA	NA	NA	NA	NA	1	1	NA	NA	NA	NA	1	1	0	NA	0	1	0	1	1	1	0	0	0	1	0	0	0	1	17	0.404762
45	Guobo Xu (2023)	0	1	1	1	1	0	0	1	0	1	1	1	1	1	1	0	1	0	1	0	1	1	0	0	1	1	1	0	NA	NA	NA	NA	NA	NA	NA	NA	NA	NA	NA	NA	1	0	1	20	0.47619
46	Yue Zhang (2023)	0	1	1	0	0	0	0	1	0	1	1	1	1	1	1	1	1	0	1	0	0	1	0	0	1	1	1	0	0	NA	NA	NA	NA	NA	NA	NA	NA	NA	NA	NA	1	0	1	18	0.428571
47	Jingrong Guo (2023)	0	1	1	0	1	0	0	1	0	1	1	1	1	0	1	0	0	0	1	0	0	0	0	0	1	1	1	0	0	NA	NA	NA	NA	NA	NA	NA	NA	NA	NA	NA	1	0	1	15	0.357143
48	Ling Dong (2023)	0	1	1	0	1	0	1	1	1	1	1	1	1	1	0	1	1	0	1	0	1	1	0	0	1	1	1	0	0	NA	NA	NA	NA	NA	NA	NA	NA	NA	NA	NA	1	0	1	21	0.5
49	Xiangmin Wu (2023)	1	1	1	1	1	0	0	1	0	1	1	1	1	1	1	1	0	0	1	0	1	1	0	0	0	1	1	0	0	NA	NA	NA	NA	NA	NA	NA	NA	NA	NA	NA	0	0	1	19	0.452381
50	Guopeng Zhang (2023)	NA	1	1	NA	1	0	0	1	NA	NA	1	0	1	NA	NA	NA	NA	NA	NA	1	1	NA	NA	NA	NA	1	1	0	NA	0	1	0	1	1	1	NA	NA	NA	NA	NA	0	0	1	15	0.357143
51	Zhenjie Xu (2023)	NA	1	1	NA	1	0	0	1	NA	NA	1	1	1	1	1	1	1	0	1	0	0	0	0	0	1	1	1	0	0	NA	NA	NA	NA	NA	NA	NA	NA	NA	NA	NA	0	0	1	16	0.380952
52	Huixia Yang （2023）	0	1	1	0	1	0	1	1	0	1	1	1	1	1	0	1	1	0	1	1	1	1	0	0	1	1	1	0	1	NA	NA	NA	NA	NA	NA	NA	NA	NA	NA	NA	1	0	1	22	0.52381
53	Qingquan Liu (2023)	NA	1	1	NA	1	0	0	1	NA	NA	1	1	1	NA	NA	NA	NA	NA	NA	1	1	NA	NA	NA	1	1	1	0	NA	0	1	0	1	1	1	NA	NA	NA	NA	NA	0	0	1	17	0.404762
54	Junjie Liu (2023)	NA	1	1	NA	1	0	1	1	NA	NA	1	0	1	NA	NA	NA	NA	NA	NA	0	1	NA	NA	NA	1	1	1	0	NA	0	0	0	1	1	1	NA	NA	NA	NA	NA	0	0	1	15	0.357143
55	Xueshuai Dai (2023)	NA	1	1	NA	1	0	0	1	NA	NA	1	1	1	1	0	0	0	0	1	0	1	1	0	0	0	1	1	0	0	NA	NA	NA	NA	NA	NA	NA	NA	NA	NA	NA	1	0	1	15	0.357143
56	Tong Zhou (2023)	0	1	1	0	1	0	0	1	0	1	1	1	1	1	0	0	0	0	1	0	1	1	0	0	0	1	1	0	0	NA	NA	NA	NA	NA	NA	NA	NA	NA	NA	NA	1	0	1	16	0.380952
57	Bangjiang Fang (2023)	NA	1	1	NA	1	0	0	1	NA	NA	1	1	1	NA	NA	NA	NA	NA	NA	1	1	NA	NA	NA	NA	1	1	0	NA	0	1	0	1	1	1	NA	NA	NA	NA	NA	0	0	1	16	0.380952
58	Chaodong Yao (2023)	1	1	1	1	1	0	1	1	1	1	1	1	1	1	1	1	1	0	1	0	1	1	0	0	1	1	1	0	1	NA	NA	NA	NA	NA	NA	NA	NA	NA	NA	NA	1	0	1	25	0.595238
59	Tao Li (2023)	NA	1	1	NA	1	1	0	1	NA	NA	1	1	1	1	1	0	0	0	0	1	1	1	0	0	0	1	1	0	0	NA	NA	NA	NA	NA	NA	NA	NA	NA	NA	NA	0	0	0	15	0.357143
60	Zhuo Yu (2023)	NA	1	1	NA	1	0	0	1	NA	NA	1	1	1	1	0	1	0	0	0	1	1	0	0	0	0	1	1	0	0	NA	NA	NA	NA	NA	NA	NA	NA	NA	NA	NA	0	0	0	13	0.309524
61	Jiande Chen (2023)	NA	1	1	NA	0	0	0	1	NA	NA	1	1	1	NA	NA	NA	NA	NA	NA	1	1	NA	NA	NA	1	1	1	0	NA	0	1	1	1	1	1	NA	NA	NA	NA	NA	0	0	0	16	0.380952
62	Jinping Zheng (2023)	NA	1	1	NA	1	0	0	1	NA	NA	1	1	1	NA	NA	NA	NA	NA	NA	1	1	NA	NA	NA	0	1	1	0	NA	0	1	0	0	0	1	0	0	0	1	0	0	0	0	14	0.333333
63	Cunqing Yang (2023)	NA	1	1	NA	1	0	1	1	NA	NA	1	1	1	NA	NA	NA	NA	NA	NA	1	0	NA	NA	NA	0	1	1	0	NA	0	1	0	0	0	1	0	0	0	1	0	1	0	1	16	0.380952
64	Weike Li (2024)	1	1	1	1	1	0	1	1	1	1	1	1	1	NA	NA	NA	NA	NA	NA	1	1	NA	NA	NA	1	1	1	0	NA	0	1	0	1	1	1	0	0	0	1	0	1	0	1	24	0.571429
65	Rui Han (2024)	NA	1	1	NA	1	0	0	1	NA	NA	1	1	1	1	0	1	1	0	1	1	1	0	0	0	1	1	1	0	NA	NA	NA	NA	NA	NA	NA	NA	NA	NA	NA	NA	0	0	1	17	0.404762
66	Xiangmin Wu (2024)	1	1	1	1	1	0	0	1	1	1	1	1	1	NA	NA	NA	NA	NA	NA	0	1	NA	NA	NA	1	1	1	0	NA	0	0	0	1	1	1	NA	NA	NA	NA	NA	1	0	1	20	0.47619
	Total Score	9	63	64	11	54	7	16	66	10	24	65	55	66	36	19	19	27	0	23	37	38	22	2	0	44	63	66	0	9	1	26	3	22	22	28	0	2	2	9	0	32	0	50
	Reporting ratio	0.136364	0.954545	0.969697	0.166667	0.818182	0.106061	0.242424	1	0.151515	0.363636	0.984848	0.833333	1	0.545455	0.287879	0.287879	0.409091	0	0.348485	0.560606	0.575758	0.333333	0.030303	0	0.666667	0.954545	1	0	0.136364	0.0151515	0.393939	0.0454545	0.333333	0.333333	0.424242	0	0.030303	0.030303	0.136364	0	0.484848	0	0.757576

[truncated: 3 more sheets: Supplementary Table 6(B), Supplementary Table 7(A), Supplementary Table 7(B)]
